# Supplementary material for: Analysis of Phenotypic Characteristics and Sucrose Metabolism in the Roots of Raphanus sativus L
Source: Front Plant Sci. 2021 Oct 21;12:716782. doi: 10.3389/fpls.2021.716782 (PMC8566945; doi:10.3389/fpls.2021.716782)
Supplement: Supplementary file 1 [file Data_Sheet_1.xlsx]

## Sheet: Table S1
Supplementary Table 1.The sugar content and phenotypic characteristics in the individual roots of the sixty three radish accessions.
* FGR indicates the fructose-to-glucose ratio.
Information of radish accessions					Sugar content (mg.g-1 dry wt.)						FGR*		Phenotype characteristics of roots
Accessions	Abbreviation	Origin	Species	Generation	Fructose		Glucose		Sucrose				Total dry weight (g)		Length (cm)		Diameter (cm)		Color
IT110843-3	IT-3	South Korea	Raphanus sativus var. sativus	F3	148.481	9.51573	144.459	17.3647	97.8442	34.8643	1.03522	0.109901	20.0637	2.48509	15.9667	1.62583	5.06667	0.61101	White
IT110843-4	IT-4	South Korea	Raphanus sativus var. sativus	F2	171.711	24.88	187.21	41.983	85.7145	21.7564	0.929954	0.0934514	44.0663	8.30676	19.1667	0.862168	8.76667	1.9218	White
IT119228-6	IT-6	Iran	Raphanus sativus var. sativus	F2	191.156	12.717	196.364	28.7778	47.1858	7.96239	0.981335	0.0873653	37.2488	16.3034	20.4667	3.71124	8.56667	2.12211	White
IT119235-7	IT-7	Iran	Raphanus sativus var. sativus	F2	164.238	23.1175	204.378	53.0889	27.7571	12.8945	0.822743	0.115541	50.6688	4.83308	19.5667	3.78462	12.3	2.52389	White
IT119238-8	IT-8	Iran	Raphanus sativus var. sativus	F3	35.5888	4.83722	37.964	9.41786	200.024	29.3379	0.958283	0.128223	10.4287	4.39368	8.46667	2.28108	5.93333	0.493288	White
IT119252-9	IT-9	India	Raphanus sativus var. sativus	F3	147.548	62.1098	199.451	15.9844	26.0949	5.25987	0.728597	0.258943	18.5029	3.97688	16.9	4.22256	8.76667	1.06927	White
IT119279-11	IT-11	Syria	Raphanus sativus var. sativus	F2	86.7189	2.68429	137.654	20.2872	62.5563	27.0666	0.637062	0.0721985	15.9355	5.56336	24.6667	5.79511	5.36667	1.35031	White
IT119281-12	IT-12	Syria	Raphanus sativus var. sativus	F3	125.851	10.541	214.985	72.9335	18.8627	4.02463	0.648107	0.29118	22.3976	6.76343	15.1333	1.30128	9.86667	1.02632	Pink
IT119281-13	IT-13	Syria	Raphanus sativus var. sativus	F3	161.054	33.1992	172.689	32.6374	74.9072	20.8124	0.939201	0.137328	21.0697	12.6514	26.2667	4.4658	5.1	1.9	White
IT119282-14	IT-14	Lebanon	Raphanus sativus var. sativus	F3	124.118	37.7796	292.888	44.2844	25.178	2.08469	0.4366	0.160266	39.9588	5.49202	13.4	0.3	10.6333	0.814453	Pink
IT119282-15	IT-15	Lebanon	Raphanus sativus var. sativus	F3	112.176	9.23738	174.215	23.4112	22.7017	1.35376	0.651407	0.102353	11.5583	10.1578	7.23333	0.650641	5.06667	0.23094	Pink
IT119282-16	IT-16	Lebanon	Raphanus sativus var. sativus	F3	77.261	19.1014	220.685	63.9559	27.642	8.27156	0.356785	0.0519592	21.6443	4.8645	9.96667	1.12398	8.76667	0.305505	Pink
IT119287-18	IT-18	Afghanistan	Raphanus sativus var. sativus	F3	46.5563	7.73423	151.099	39.6622	54.486	47.5372	0.313531	0.0397449	2.31159	0.931531	5.1	0.8544	2.8	0.72111	Brown
IT119294-20	IT-20	Russia	Raphanus sativus var. sativus	F3	73.5305	31.3183	149.827	21.6744	24.1916	7.00181	0.48051	0.140106	15.7549	9.60799	16.8333	5.25484	7.06667	1.24231	Pink
IT119299-21	IT-21	Russia	Raphanus sativus var. sativus	F2	197.328	43.1134	201.196	16.6376	12.2163	8.81582	0.975195	0.161884	43.0922	14.4583	13.2	1.76918	12.9	2.08806	White
IT119304-22	IT-22	Russia	Raphanus sativus var. sativus	F3	145.249	30.4082	256.709	53.3254	41.1025	18.8608	0.567942	0.064818	41.854	5.59109	27	1.65227	7.33333	1.0116	White
IT119304-23	IT-23	Russia	Raphanus sativus var. sativus	F3	184.739	32.3292	159.145	22.2559	25.7347	6.7065	1.157	0.0510179	55.6804	10.9948	36.8667	3.23471	7.56667	0.251661	White
IT119318-25	IT-25	Pakistan	Raphanus sativus var. sativus	F3	90.3154	27.8815	222.874	27.6948	56.4424	8.00946	0.400806	0.0978901	16.5562	2.88709	23.9333	3.25628	4.23333	0.873689	White
IT119319-26	IT-26	Yugoslavia	Raphanus sativus var. sativus	F3	94.1865	24.9205	182.495	33.8795	19.0697	3.93258	0.542748	0.218537	13.22	8.95037	12.1667	4.73533	6.46667	2.59294	Pink
IT119319-27	IT-27	Yugoslavia	Raphanus sativus var. sativus	F3	310.914	147.134	178.089	7.89222	14.9417	5.1837	1.74613	0.812632	21.9617	3.68585	20.2333	2.77549	5.23333	0.378594	White
IT136490-28	IT-28	Nepal	Raphanus sativus var. sativus	F3	289.167	154.618	250.211	38.9702	5.53058	9.57924	1.18687	0.660745	6.09356	1.43785	19.9333	3.59212	3.5	0.52915	White
IT138209-30	IT-30	Unknown	Raphanus sativus var. sativus	F3	93.6501	23.2832	106.47	38.8982	18.5215	2.60198	0.915323	0.154883	15.6944	8.73132	15.7	4.71593	5.03333	1.0504	White
IT188101-33	IT-33	China	Raphanus sativus var. sativus	F3	127.172	40.3955	209.093	50.9225	22.3249	13.9989	0.599432	0.0547155	6.62581	5.61096	8.53333	2.05508	4.13333	1.65025	Green
IT250748-37	IT-37	Turkey	Raphanus sativus var. sativus	F3	48.3172	14.2009	68.802	13.5409	8.81035	1.4265	0.691907	0.0798246	25.9963	5.18092	10.9333	1.6563	9.4	0.916515	Pink
IT250769-39	IT-39	China	Raphanus sativus var. sativus	F2	22.3251	6.39692	82.7336	14.2168	0	0	0.266364	0.0310122	11.3536	4.10396	18.9333	3.71663	7.16667	1.76163	White
IT250770-40	IT-40	Thailand	Raphanus sativus var. sativus	F2	75.7843	5.36501	66.1641	6.38574	29.6335	9.2419	1.14725	0.0287846	21.6793	3.25334	34	4.3589	5.46667	1.05987	White
IT250780-41	IT-41	India	Raphanus sativus var. sativus	F2	43.2297	9.09152	47.4044	1.47427	12.5658	6.09623	0.913682	0.203181	15.8331	21.5515	20.0333	13.55	3.63333	1.66533	Pink
IT261947-44	IT-44	China	Raphanus sativus var. sativus	F3	29.9227	14.3175	35.3937	14.7966	31.0093	3.84772	0.836206	0.163082	7.17494	5.1289	14.8333	3.5473	4.43333	1.70098	White
IT261997-45	IT-45	Chile	Raphanus sativus var. sativus	F3	77.6171	23.4091	80.4854	19.1225	14.0446	4.74712	0.974544	0.213252	11.2169	9.7873	9.43333	2.22785	6.2	3.15119	Pink
IT262007-47	IT-47	China	Raphanus sativus var. sativus	F2	83.7921	4.66504	79.1767	5.5557	30.1899	8.29493	1.06008	0.0625822	53.3057	26.4582	21.8667	4.56216	10.4	3.26956	Pink
IT262017-48	IT-48	China	Raphanus sativus var. sativus	F3	59.047	6.52083	83.854	2.16466	13.852	2.05981	0.70569	0.0957533	23.3899	12.7463	20.9333	3.86566	5.06667	0.472582	White
IT276363-51	IT-51	Kyrgyzstan	Raphanus sativus var. sativus	F2	27.6897	3.71436	68.2783	17.0274	21.6499	10.3277	0.429591	0.159425	23.4486	5.41638	9.5	0.69282	7.76667	1.30128	Brown
IT276363-52	IT-52	Kyrgyzstan	Raphanus sativus var. sativus	F3	71.6219	24.8851	95.3121	40.6295	98.3001	66.9981	0.771781	0.0747321	47.4199	9.87117	10.6	1.56205	10.8	0.818535	Brown
IT276488-53	IT-53	China	Raphanus sativus var. sativus	F3	62.8188	7.24934	79.262	10.7215	6.92876	3.58101	0.806413	0.166994	38.4519	18.9953	24.1667	3.8371	7.4	1.70587	White
IT277626-55	IT-55	South Korea	Raphanus sativus var. sativus	F3	62.554	13.1859	54.2637	12.4263	12.9085	8.70063	1.15609	0.0216958	47.8069	2.19659	22.9	0.264575	9.43333	1.72143	White
IT291148-58	IT-58	Algeria	Raphanus sativus var. sativus	F3	183.13	114.33	115.35	47.9714	14.0775	19.0446	1.44564	0.515032	10.8748	3.04164	11.1	0.888819	6.56667	1.00167	Pink
JP26959-60	JP-60	Japan	Raphanus sativus var. longipinnatus L. H. Bailey (Daikon Group)	F3	214.207	28.4506	120.339	15.9769	8.15618	14.1269	1.78078	0.0760353	59.355	3.30077	30.7333	2.65769	8.43333	0.568624	White
JP27208-61	JP-61	Japan	Raphanus sativus var. longipinnatus L. H. Bailey (Daikon Group)	F3	180.388	33.1524	169.72	19.7018	0	0	1.05802	0.0994853	40.0063	6.66891	32.2	4.15692	7.3	0.953939	White
JP27211-62	JP-62	Japan	Raphanus sativus var. longipinnatus L. H. Bailey (Daikon Group)	F3	172.062	18.7953	131.182	43.8383	46.5145	25.4578	1.40166	0.404296	50.7526	15.0303	36.8333	3.30051	5.93333	0.602771	White
JP27211-63	JP-63	Japan	Raphanus sativus var. longipinnatus L. H. Bailey (Daikon Group)	F3	211.6	18.8104	154.001	26.862	45.2544	17.4129	1.41409	0.366525	49.2622	10.4526	36.2667	3.84231	5.83333	0.416333	White
JP27211-64	JP-64	Japan	Raphanus sativus var. longipinnatus L. H. Bailey (Daikon Group)	F3	200.299	37.9755	222.864	63.9149	33.5868	34.3252	0.9142	0.0888051	61.3862	16.2116	35.4	3.56791	6.43333	0.152753	White
JP27237-65	JP-65	Japan	Raphanus sativus var. longipinnatus L. H. Bailey (Daikon Group)	F3	89.5912	60.7982	104.678	78.9497	104.251	88.5262	0.896335	0.288309	26.6151	3.2673	18.9	1.37477	5.36667	0.208167	White
JP76693-69	JP-69	Japan	Raphanus sativus var. longipinnatus L. H. Bailey (Daikon Group)	F3	7.02376	4.84684	25.0739	7.223	174.248	26.4345	0.273479	0.136373	18.4991	11.4536	14.2333	2.53246	5.16667	1.60416	White
RA148-73	RA-73	Afghanistan	Raphanus sativus convar. sativus (Radish group)	F2	209.325	32.1342	146.202	24.118	39.5429	16.8992	1.43968	0.169613	22.4609	10.8838	18	1.253	8.2	0.781025	Pink
RA157-74	RA-74	Portugal	Raphanus sativus convar. sativus (Radish group)	F3	75.5928	48.1428	124.894	38.6385	70.1748	32.4132	0.553681	0.250257	12.0704	4.43252	22.0667	1.20968	3.16667	0.763763	White
RA165-75	RA-75	Bulgaria	Raphanus sativus convar. sativus (Small radish group)	F3	14.1883	5.4259	104.425	27.3165	7.22998	1.34449	0.133331	0.0152823	6.12217	2.37267	6.93333	0.503322	7.16667	0.750555	Pink
RA166-77	RA-77	Armenia	Raphanus sativus convar. sativus (Small radish group)	F3	27.1509	10.2714	87.09	7.1842	46.412	1.79238	0.307297	0.0905305	26.0873	7.0234	8.1	1.31149	8.76667	1.10151	Pink
RA213-79	RA-79	Libya	Raphanus sativus convar. sativus (Radish group)	F3	42.8249	6.75995	100.175	25.0493	23.5795	5.35845	0.433714	0.0382625	35.2559	8.56581	36.5333	3.48473	5.33333	0.61101	Pink
RA229-80	RA-80	North Korea	Raphanus sativus convar. sativus (Radish group)	F3	142.777	46.2238	265.746	32.8573	15.061	1.10714	0.540898	0.170569	48.0234	12.6689	32.4667	3.93107	6.66667	0.568624	White
RA280-82	RA-82	Kazakhstan	Raphanus sativus convar. sativus (Radish group)	F3	149.463	36.163	261.31	42.8347	24.1797	3.92733	0.568671	0.0599618	42.5738	10.5913	27.3	2.90517	6.1	0.888819	Green
RA298-83	RA-83	Mongolia	Raphanus sativus convar. sativus (Radish group)	F3	61.9999	16.9199	168.027	31.9296	27.2125	4.8715	0.367837	0.0663152	2.2351	0.702473	8.46667	1.36137	2.6	0.556776	Pink
RA353-85	RA-85	Iraq	Raphanus sativus convar. sativus (Radish group)	F3	21.3523	10.7937	68.9715	27.3135	31.8527	7.36136	0.302669	0.0433889	1.11333	0.596518	6.3	0.3	1.96667	0.57735	Pink
RA365-86	RA-86	Romania	Raphanus sativus convar. sativus (Small radish group)	F3	72.6629	21.2459	185.022	29.103	15.3973	5.64825	0.391776	0.0862137	6.80643	5.35217	4.33333	1.20968	5.5	1.30767	White
RA418-89	RA-89	Greece	Raphanus sativus convar. sativus (Radish group)	F2	76.2264	10.6005	227.869	13.0408	21.8536	3.51018	0.335198	0.0496613	27.0517	25.3072	17.8333	2.38607	8.2	3.45977	Pink
RA502-92	RA-92	Hungary	Raphanus sativus convar. sativus (Small radish group)	F2	117.503	23.1781	115.556	18.4328	24.8378	10.3687	1.01351	0.0610503	38.6935	9.88919	8.56667	1.09697	9.76667	0.737111	Brown
RA502-93	RA-93	Hungary	Raphanus sativus convar. sativus (Small radish group)	F2	92.0506	21.4575	87.9717	9.26061	25.7656	2.27904	1.0502	0.230324	8.60078	4.7561	9.26667	1.48436	7.83333	2.06478	Pink
RA522-94	RA-94	India	Raphanus sativus convar. caudatus (L.f.) Pistrick	F3	117.068	12.3017	67.9556	6.6332	125.275	9.65131	1.72191	0.0303175	30.4111	6.24808	26.5667	2.15716	4.13333	0.208167	Green
RA829-96	RA-96	North Korea	Raphanus sp.	F3	41.5735	23.9741	137.132	18.9605	11.7655	9.35154	0.291824	0.14428	10.0321	7.38308	19.0667	5.71431	3.33333	1.23423	White
RA829-97	RA-97	North Korea	Raphanus sp.	F3	43.9043	4.01703	102.852	18.1904	11.0494	4.57891	0.434087	0.0674823	13.6893	9.71238	22.3333	1.94251	4.4	1.41067	White
RA832-98	RA-98	Spain	Raphanus sativus convar. sativus (Radish group)	F2	136.376	40.5072	205.981	8.32273	2.69525	2.39683	0.660775	0.189854	10.2271	5.05029	18.8667	4.85215	4.16667	2.07926	Pink
RA832-100	RA-100	Spain	Raphanus sativus convar. sativus (Radish group)	F2	48.2877	5.60768	111.704	14.1854	14.5008	2.02486	0.432723	0.00666636	38.7224	8.68946	37.6	4.12189	5.46667	1.16762	Pink
RA832-104	RA-104	Spain	Raphanus sativus convar. sativus (Radish group)	F2	22.5078	11.1856	80.9931	4.74778	27.5076	18.5677	0.273983	0.121466	35.3212	17.2261	19.5	1.65227	8.43333	2.15948	White
RA832-106	RA-106	Spain	Raphanus sativus convar. sativus (Radish group)	F3	154.493	28.6748	194.855	26.5041	36.1876	11.7833	0.789845	0.0452278	54.3603	8.79522	28.4667	1.36137	6.3	0.87178	Green

## Sheet: Table S2
Supplementary Table 2. Statistics of the RNA sequencing results and mapping on the radish reference genome.
Samples	Reads	Read Bases	GC(%)	Q20(%)	Q30(%)	Processed Read	Mapped Read	Mapped Read(%)
JP27208-61-2	52746488	7964719688	46.3	99.51	98.17	47593834	37019099	0.7274
JP27208-61-4	49200832	7429325632	46.4	99.51	98.17	54787196	34766665	0.7305
JP27208-61-7	56941156	8598114556	45.76	99.5	98.14	52784048	38862857	0.7093
JP27211-64-1	54793828	7734476633	45.47	99.53	98.25	51457010	34470106	0.653
JP27211-64-3	53380456	7524509553	45.95	99.5	98.15	50865382	33136055	0.644
JP27211-64-4	52790500	7461506736	45.68	99.51	98.15	46758002	33196762	0.6526

## Sheet: Table S3
Table S3. Expression values (FPKM) and functional annotation of genes involved in sucrose metabolism in radish roots.
Statistically significant values < 0.05 are highlighted with an orange color in the background. The up- and down-regulated DEGs are indicated by red and blue markers in the background, respectively. NA, not available. Inf, infinite.
Supplementary Table 3. Expression values (FPKM) and functional annotation of genes involved in sucrose metabolism in the radish roots.
Description			Gene name (Gene ID)	Average FPKM							FPKM
											JP-61			IT-15			RA-82			JP-64			RA-92			RA-74			IT-8
nr BLAST	InterProScan	Araport11		JP-61	IT-15	RA-82	JP-64	RA-92	RA-74	IT-8	61_1	61_4	61_7	15_2	15_3	15_6	82_3	82_5	82_7	64_1	64_3	64_4	92_1	92_2	92_4	74_5	74_6	74_7	8_2	8_4	8_6
PREDICTED: sucrose synthase 1 [Raphanus sativus]	IPR000368(Pfam);Sucrose synthase| IPR012820(TIGRFAM);Sucrose synthase, plant/cyanobacteria| IPR001296(Pfam);Glycosyl transferase, family 1	AT5G20830.3 | sucrose synthase 1 | Chr5:7050599-7054032 REVERSE LENGTH=808 | 201606	SUSY1 (RSG05117)	642.102	733.125	516.248	440.872	878.991	1187.46	1023.33	651.053	689.704	585.549	814.904	901.184	483.287	576.543	380.471	591.73	442.856	471.953	407.808	854.071	1094.28	688.623	1409.3	1215.77	937.322	927.715	939.014	1203.25
PREDICTED: sucrose synthase 1-like [Raphanus sativus]	IPR001296(Pfam);Glycosyl transferase, family 1| IPR012820(TIGRFAM);Sucrose synthase, plant/cyanobacteria| IPR000368(Pfam);Sucrose synthase	AT5G20830.3 | sucrose synthase 1 | Chr5:7050599-7054032 REVERSE LENGTH=808 | 201606	SUSY1 (RSG18209)	125.241	260.111	311.442	200.411	173.466	223.864	258.034	169.296	130.384	76.0443	226.42	301.878	252.034	377.772	252.41	304.143	222.749	160.154	218.329	196.396	170.82	153.181	234.264	247.071	190.258	331.367	183.792	258.943
PREDICTED: sucrose synthase 2 [Raphanus sativus]	IPR001296(Pfam);Glycosyl transferase, family 1| IPR012820(TIGRFAM);Sucrose synthase, plant/cyanobacteria| IPR000368(Pfam);Sucrose synthase	AT5G49190.1 | sucrose synthase 2 | Chr5:19943369-19947189 REVERSE LENGTH=807 | 201606	SUSY2 (RSG24002)	0	0.022705	0	0	0.0101464	0	0	0	0	0	0.0486736	0	0.0194414	0	0	0	0	0	0	0.0108745	0.00952358	0.0100411	0	0	0	0	0	0
PREDICTED: LOW QUALITY PROTEIN: sucrose synthase 3-like [Raphanus sativus]	IPR012820(TIGRFAM);Sucrose synthase, plant/cyanobacteria| IPR000368(Pfam);Sucrose synthase| IPR001296(Pfam);Glycosyl transferase, family 1	AT4G02280.1 | sucrose synthase 3 | Chr4:995166-998719 FORWARD LENGTH=809 | 201606	SUSY3 (RSG31209)	1.18743	3.71045	7.3868	5.69823	40.9747	1.45343	5.84675	1.2028	1.0948	1.26468	3.06412	3.11033	4.95689	2.6382	13.1047	6.41753	3.88717	6.21358	6.99394	38.9208	36.1724	47.8308	1.81351	1.04283	1.50397	0.678894	15.6588	1.20258
PREDICTED: sucrose synthase 5 [Raphanus sativus]	IPR012820(TIGRFAM);Sucrose synthase, plant/cyanobacteria| IPR001296(Pfam);Glycosyl transferase, family 1| IPR000368(Pfam);Sucrose synthase	AT5G37180.1 | sucrose synthase 5 | Chr5:14718238-14722913 FORWARD LENGTH=837 | 201606	SUSY5 (RSG46993)	5.49071	2.96007	4.65056	3.13217	7.97928	9.33711	6.17983	4.55393	5.50931	6.40887	3.81159	3.28756	1.78106	2.19171	6.85442	4.90556	3.73831	3.70106	1.95714	6.1002	10.7685	7.0692	6.81208	10.053	11.1463	6.56018	8.33488	3.64444
PREDICTED: sucrose synthase 5 [Raphanus sativus]	IPR000368(Pfam);Sucrose synthase	AT5G37180.1 | sucrose synthase 5 | Chr5:14718238-14722913 FORWARD LENGTH=837 | 201606	SUSY5 (RSG49110)	4.18373	0.265425	3.92312	2.47739	4.81567	9.35361	5.04087	3.6192	3.60083	5.33118	0.439503	0.283628	0.0731449	1.76756	5.86106	4.14075	2.37612	3.05948	1.99658	2.82303	7.16619	4.45779	6.74267	10.1547	11.1634	4.76109	8.07848	2.28304
PREDICTED: sucrose synthase 6-like [Raphanus sativus]	IPR012820(TIGRFAM);Sucrose synthase, plant/cyanobacteria| IPR000368(Pfam);Sucrose synthase| IPR001296(Pfam);Glycosyl transferase, family 1	AT1G73370.3 | sucrose synthase 6 | Chr1:27584533-27588326 REVERSE LENGTH=942 | 201606	SUSY6 (RSG14082)	0.84503	2.11144	2.25351	2.05341	2.18025	3.91423	1.95671	0.821374	0.592612	1.1211	2.91136	2.17703	1.24593	1.05855	3.79531	1.90668	2.49007	2.41055	1.25959	1.70355	3.52636	1.31082	3.10854	3.39483	5.2393	2.90073	1.93202	1.03737
PREDICTED: sucrose synthase 6 [Raphanus sativus]	IPR000368(Pfam);Sucrose synthase	AT1G73370.3 | sucrose synthase 6 | Chr1:27584533-27588326 REVERSE LENGTH=942 | 201606	SUSY6 (RSG26286)	4.53525	3.31923	2.45385	1.91797	3.3634	5.52202	3.02163	3.33462	4.70827	5.56286	5.23712	2.97736	1.74319	0.91575	4.01521	2.4306	2.60668	2.4536	0.693621	1.99653	5.69282	2.40086	3.67883	6.42694	6.46029	4.6962	2.47174	1.89693
PREDICTED: sucrose synthase 6 [Raphanus sativus]	IPR000368(Pfam);Sucrose synthase| IPR012820(TIGRFAM);Sucrose synthase, plant/cyanobacteria| IPR001296(Pfam);Glycosyl transferase, family 1	AT1G73370.3 | sucrose synthase 6 | Chr1:27584533-27588326 REVERSE LENGTH=942 | 201606	SUSY6 (RSG45934)	6.67761	4.2661	3.50981	2.6412	4.19504	5.22731	2.53895	5.26441	6.81335	7.95507	6.49351	3.61178	2.69301	1.56581	5.41645	3.54717	2.64714	3.47041	1.80604	3.12966	6.16056	3.29491	4.58861	4.90957	6.18377	4.21488	1.75525	1.64673
PREDICTED: sucrose synthase 6 [Raphanus sativus]	IPR001296(Pfam);Glycosyl transferase, family 1	AT1G73370.2 | sucrose synthase 6 | Chr1:27584533-27588088 REVERSE LENGTH=898 | 201606	SUSY6 (RSG51983)	15.2197	0.0267718	8.55546	22.554	0.282826	11.2547	30.7616	15.6879	13.9143	16.0569	0.0401866	0	0.0401287	7.71557	10.4307	7.52008	17.4681	27.1244	23.0696	0.448918	0.275205	0.124354	10.9552	8.85658	13.9524	40.0348	19.6399	32.6103
PREDICTED: uncharacterized protein LOC108832629 isoform X1 [Raphanus sativus]		AT1G73370.2 | sucrose synthase 6 | Chr1:27584533-27588088 REVERSE LENGTH=898 | 201606	SUSY6 (RSG54242)	0	1.34572	0.0635736	0.012099	0.147521	0	9.89373	0	0	0	3.45439	0.094638	0.488124	0	0.127197	0.0635237	0	0.0362971	0	0.0728083	0	0.369756	0	0	0	4.75104	15.6799	9.2502
PREDICTED: beta-fructofuranosidase, insoluble isoenzyme CWINV1 [Raphanus sativus]	IPR023296(SUPERFAMILY);Glycosyl hydrolase, five-bladed beta-propellor domain superfamily| IPR013148(CDD);Glycosyl hydrolase family 32, N-terminal| IPR001362(SMART);Glycoside hydrolase, family 32| IPR013320(SUPERFAMILY);Concanavalin A-like lectin/glucanase domain superfamily| IPR013189(Pfam);Glycosyl hydrolase family 32, C-terminal	AT3G13790.2 | Glycosyl hydrolases family 32 protein | Chr3:4533084-4535831 REVERSE LENGTH=581 | 201606	CWINV1 (RSG20975)	0	0.137594	0.040801	0.0643797	0.768067	0.0734654	0.0762883	0	0	0	0.147188	0.0518106	0.213783	0.0701918	0.03917	0.0130413	0.0144683	0.0298069	0.148864	0.866949	0.981791	0.455461	0.0236864	0.14269	0.0540194	0.0650253	0	0.163839
PREDICTED: beta-fructofuranosidase, insoluble isoenzyme CWINV1 [Raphanus sativus]	IPR013148(CDD);Glycosyl hydrolase family 32, N-terminal| IPR013320(SUPERFAMILY);Concanavalin A-like lectin/glucanase domain superfamily| IPR023296(SUPERFAMILY);Glycosyl hydrolase, five-bladed beta-propellor domain superfamily| IPR001362(SMART);Glycoside hydrolase, family 32| IPR013189(Pfam);Glycosyl hydrolase family 32, C-terminal	AT3G13790.2 | Glycosyl hydrolases family 32 protein | Chr3:4533084-4535831 REVERSE LENGTH=581 | 201606	CWINV1 (RSG21821)	0.651142	0.844573	0.925403	0.450339	4.40357	0.141839	0.603131	1.24947	0.459859	0.244094	0.735707	0.56436	1.23365	0.597102	0.785612	1.3935	0.30019	0.602975	0.447853	5.64437	4.88887	2.67748	0.147434	0.222042	0.05604	0.725169	0.435257	0.648968
PREDICTED: beta-fructofuranosidase, insoluble isoenzyme CWINV3 [Raphanus sativus]	IPR013148(CDD);Glycosyl hydrolase family 32, N-terminal| IPR013320(SUPERFAMILY);Concanavalin A-like lectin/glucanase domain superfamily| IPR013189(Pfam);Glycosyl hydrolase family 32, C-terminal| IPR001362(SMART);Glycoside hydrolase, family 32| IPR023296(SUPERFAMILY);Glycosyl hydrolase, five-bladed beta-propellor domain superfamily	AT1G55120.2 | beta-fructofuranosidase 5 | Chr1:20566983-20569165 FORWARD LENGTH=555 | 201606	CWINV3 (RSG17864)	18.5307	12.7986	26.6091	26.1168	11.2808	47.4387	6.9767	14.6289	29.0752	11.8881	14.6582	15.7286	8.00895	26.6042	31.4399	21.7832	24.3537	31.093	22.9037	16.1234	1.04846	16.6706	50.7938	44.9768	46.5457	7.47612	5.71906	7.73492
PREDICTED: beta-fructofuranosidase, insoluble isoenzyme CWINV4 [Raphanus sativus]	IPR013189(Pfam);Glycosyl hydrolase family 32, C-terminal| IPR013148(CDD);Glycosyl hydrolase family 32, N-terminal| IPR013320(SUPERFAMILY);Concanavalin A-like lectin/glucanase domain superfamily| IPR023296(SUPERFAMILY);Glycosyl hydrolase, five-bladed beta-propellor domain superfamily| IPR001362(SMART);Glycoside hydrolase, family 32	AT2G36190.1 | cell wall invertase 4 | Chr2:15174951-15177785 REVERSE LENGTH=591 | 201606	CWINV4 (RSG20567)	0	0	0	0	0	0	0	0	0	0	0	0	0	0	0	0	0	0	0	0	0	0	0	0	0	0	0	0
PREDICTED: beta-fructofuranosidase, insoluble isoenzyme CWINV4-like [Raphanus sativus]	IPR013148(Pfam);Glycosyl hydrolase family 32, N-terminal| IPR013189(Pfam);Glycosyl hydrolase family 32, C-terminal| IPR023296(SUPERFAMILY);Glycosyl hydrolase, five-bladed beta-propellor domain superfamily| IPR001362(SMART);Glycoside hydrolase, family 32| IPR013320(SUPERFAMILY);Concanavalin A-like lectin/glucanase domain superfamily	AT2G36190.1 | cell wall invertase 4 | Chr2:15174951-15177785 REVERSE LENGTH=591 | 201606	CWINV4 (RSG31478)	0	0	0	0.00666791	0	0	0.00666391	0	0	0	0	0	0	0	0	0	0	0.0200037	0	0	0	0	0	0	0	0	0	0.0199917
PREDICTED: beta-fructofuranosidase, insoluble isoenzyme CWINV2 isoform X1 [Raphanus sativus]	IPR013148(Pfam);Glycosyl hydrolase family 32, N-terminal| IPR001362(SMART);Glycoside hydrolase, family 32| IPR013320(SUPERFAMILY);Concanavalin A-like lectin/glucanase domain superfamily| IPR023296(SUPERFAMILY);Glycosyl hydrolase, five-bladed beta-propellor domain superfamily| IPR013189(Pfam);Glycosyl hydrolase family 32, C-terminal	AT3G52600.1 | cell wall invertase 2 | Chr3:19507080-19509273 REVERSE LENGTH=590 | 201606	CWINV4 (RSG31796)	0.00307692	0.00314964	0	0.0385485	0	0	0	0	0	0.00923077	0.00944892	0	0	0	0	0	0	0.0105242	0.105121	0	0	0	0	0	0	0	0	0
PREDICTED: beta-fructofuranosidase, insoluble isoenzyme CWINV5 isoform X2 [Raphanus sativus]	IPR013148(Pfam);Glycosyl hydrolase family 32, N-terminal| IPR023296(SUPERFAMILY);Glycosyl hydrolase, five-bladed beta-propellor domain superfamily| IPR013189(Pfam);Glycosyl hydrolase family 32, C-terminal| IPR013320(SUPERFAMILY);Concanavalin A-like lectin/glucanase domain superfamily| IPR001362(SMART);Glycoside hydrolase, family 32	AT3G13784.1 | cell wall invertase 5 | Chr3:4528529-4530669 REVERSE LENGTH=569 | 201606	CWINV5 (RSG20976)	0	0	0	0	0.0180718	0	0	0	0	0	0	0	0	0	0	0	0	0	0	0.0377049	0.0165105	0	0	0	0	0	0	0
PREDICTED: beta-fructofuranosidase, insoluble isoenzyme CWINV6 [Raphanus sativus]	IPR013189(Pfam);Glycosyl hydrolase family 32, C-terminal| IPR001362(SMART);Glycoside hydrolase, family 32| IPR013148(Pfam);Glycosyl hydrolase family 32, N-terminal| IPR013320(SUPERFAMILY);Concanavalin A-like lectin/glucanase domain superfamily| IPR023296(SUPERFAMILY);Glycosyl hydrolase, five-bladed beta-propellor domain superfamily	AT5G11920.3 | 6-%261-fructan exohydrolase | Chr5:3839960-3842206 FORWARD LENGTH=515 | 201606	CWINV6 (RSG10995)	0.0333143	1.856	0.10521	0.0417671	0.45292	0.112296	4.13585	0	0.0813511	0.018592	2.16957	1.30799	2.09043	0	0.259985	0.0556455	0.0617345	0.0423941	0.0211728	0.871642	0.428227	0.0588908	0.336889	0	0	9.54908	2.20177	0.656714
PREDICTED: beta-fructofuranosidase, insoluble isoenzyme CWINV6-like [Raphanus sativus]	IPR013189(Pfam);Glycosyl hydrolase family 32, C-terminal| IPR013148(Pfam);Glycosyl hydrolase family 32, N-terminal| IPR013320(SUPERFAMILY);Concanavalin A-like lectin/glucanase domain superfamily| IPR023296(SUPERFAMILY);Glycosyl hydrolase, five-bladed beta-propellor domain superfamily| IPR001362(SMART);Glycoside hydrolase, family 32	AT5G11920.1 | 6-%261-fructan exohydrolase | Chr5:3839490-3842206 FORWARD LENGTH=550 | 201606	CWINV6 (RSG22955)	0.0043637	0.057725	0	0	0	0.00790709	0.092255	0	0	0.0130911	0.026801	0.0259435	0.12043	0	0	0	0	0	0	0	0	0	0.0237213	0	0	0.276765	0	0
PREDICTED: beta-fructofuranosidase, insoluble isoenzyme CWINV6-like [Brassica oleracea var. oleracea]	IPR001362(SMART);Glycoside hydrolase, family 32| IPR013320(SUPERFAMILY);Concanavalin A-like lectin/glucanase domain superfamily| IPR013189(Pfam);Glycosyl hydrolase family 32, C-terminal| IPR013148(Pfam);Glycosyl hydrolase family 32, N-terminal| IPR023296(SUPERFAMILY);Glycosyl hydrolase, five-bladed beta-propellor domain superfamily	AT5G11920.1 | 6-%261-fructan exohydrolase | Chr5:3839490-3842206 FORWARD LENGTH=550 | 201606	CWINV6 (RSG22956)	0.0690652	0.0940201	0.0110071	0.0283606	0.0962945	0.00928596	0.0370035	0.0769858	0.084088	0.0461219	0.110161	0.0304676	0.141431	0.0330214	0	0	0.0850819	0	0	0.0878993	0.184752	0.0162325	0.0278579	0	0	0.0764772	0.0170157	0.0175176
PREDICTED: alkaline/neutral invertase CINV1-like [Raphanus sativus]	IPR024746(Pfam);Glycosyl hydrolase family 100| IPR008928(SUPERFAMILY);Six-hairpin glycosidase superfamily	AT1G35580.2 | cytosolic invertase 1 | Chr1:13122460-13124808 REVERSE LENGTH=551 | 201606	CINV1 (RSG32129)	20.3544	36.0041	13.5849	19.5627	20.7678	21.0935	26.3136	21.1164	17.985	21.9619	36.8179	37.7382	33.4563	12.0203	15.5609	13.1735	17.9465	19.245	21.4966	20.3049	21.7964	20.202	18.1162	21.3811	23.7832	36.6419	20.8251	21.4739
PREDICTED: alkaline/neutral invertase CINV1 [Raphanus sativus] &gt;gi|1073001960|ref|XP_018451926.1| PREDICTED: alkaline/neutral invertase CINV1 [Raphanus sativus]	IPR008928(SUPERFAMILY);Six-hairpin glycosidase superfamily| IPR024746(Pfam);Glycosyl hydrolase family 100	AT1G35580.2 | cytosolic invertase 1 | Chr1:13122460-13124808 REVERSE LENGTH=551 | 201606	CINV1 (RSG45707)	7.96619	8.96995	3.35475	7.91579	10.3758	7.71927	6.19797	9.31154	7.01242	7.5746	8.37327	10.3816	8.15494	3.18385	4.10848	2.7719	8.60714	8.08736	7.05287	9.31813	10.9274	10.882	6.15951	9.68593	7.31238	7.95286	4.39788	6.24316
PREDICTED: alkaline/neutral invertase CINV1-like [Raphanus sativus]	IPR008928(SUPERFAMILY);Six-hairpin glycosidase superfamily| IPR024746(Pfam);Glycosyl hydrolase family 100	AT1G35580.2 | cytosolic invertase 1 | Chr1:13122460-13124808 REVERSE LENGTH=551 | 201606	CINV1 (RSG53195)	0.188788	1.25247	0.727845	0.177886	1.85017	0.244782	1.08774	0.0788976	0.172352	0.315115	1.61281	0.936727	1.20786	0.846037	1.18031	0.157189	0.17439	0.359269	0	1.44131	2.44564	1.66357	0.428245	0.143323	0.162777	1.6655	0.610338	0.987396
PREDICTED: alkaline/neutral invertase CINV2 [Raphanus sativus]	IPR008928(SUPERFAMILY);Six-hairpin glycosidase superfamily| IPR024746(Pfam);Glycosyl hydrolase family 100	AT4G09510.1 | cytosolic invertase 2 | Chr4:6021312-6023310 REVERSE LENGTH=558 | 201606	CINV2 (RSG26046)	42.4666	86.5599	25.3615	58.3677	63.2572	47.7934	63.0344	44.4021	40.2575	42.7403	82.1687	100.421	77.0901	28.3712	24.2349	23.4785	64.9029	54.397	55.8033	60.5525	69.563	59.656	31.083	57.0451	55.2521	66.4881	57.4825	65.1328
PREDICTED: fructokinase-1 [Raphanus sativus]	IPR029056(SUPERFAMILY);Ribokinase-like| IPR011611(Pfam);Carbohydrate kinase PfkB	AT1G06730.1 | pfkB-like carbohydrate kinase family protein | Chr1:2067633-2070049 FORWARD LENGTH=488 | 201606	FK1 (RSG07577)	8.37479	8.24619	7.00559	11.8057	6.80315	5.96388	7.11093	9.5077	8.50452	7.11216	7.28024	8.64116	8.81718	7.38399	6.88338	6.74941	10.9265	11.2012	13.2895	7.231	6.90125	6.27721	6.51511	5.96754	5.40899	7.94266	6.58005	6.8101
PREDICTED: fructokinase-like 1, chloroplastic [Raphanus sativus]	IPR002173(ProSitePatterns);Carbohydrate/puine kinase, PfkB, conserved site| IPR029056(SUPERFAMILY);Ribokinase-like| IPR011611(Pfam);Carbohydrate kinase PfkB	AT3G54090.1 | fructokinase-like 1 | Chr3:20028145-20029835 FORWARD LENGTH=471 | 201606	FK1 (RSG11688)	2.18326	0.964224	2.71137	3.22556	2.35527	3.71609	1.54117	1.88039	2.23819	2.4312	0.591364	1.14489	1.15642	2.55926	2.86116	2.7137	2.0515	3.86963	3.75555	2.66993	1.42224	2.97362	3.18408	3.98518	3.97899	1.22735	2.02477	1.37138
PREDICTED: probable fructokinase-1 [Raphanus sativus]	IPR011611(Pfam);Carbohydrate kinase PfkB| IPR029056(SUPERFAMILY);Ribokinase-like| IPR002173(ProSitePatterns);Carbohydrate/puine kinase, PfkB, conserved site| IPR002139(PRINTS);Ribokinase/fructokinase	AT2G31390.1 | pfkB-like carbohydrate kinase family protein | Chr2:13383635-13386116 REVERSE LENGTH=325 | 201606	FK1 (RSG13222)	38.6086	131.922	84.5779	37.0621	36.3337	105.593	49.4957	47.1178	37.9143	30.7938	142.97	171.467	81.3292	107.99	64.0815	81.6624	44.2701	34.5443	32.372	35.6251	42.0772	31.2988	101.95	109.905	104.922	54.1662	43.8389	50.4821
PREDICTED: probable fructokinase-1 [Raphanus sativus]	IPR011611(Pfam);Carbohydrate kinase PfkB| IPR002139(PRINTS);Ribokinase/fructokinase| IPR002173(ProSitePatterns);Carbohydrate/puine kinase, PfkB, conserved site| IPR029056(SUPERFAMILY);Ribokinase-like	AT2G31390.1 | pfkB-like carbohydrate kinase family protein | Chr2:13383635-13386116 REVERSE LENGTH=325 | 201606	FK1 (RSG27994)	19.601	30.0358	2.02338	6.81432	8.90608	9.66962	4.91636	15.819	22.3815	20.6024	36.474	34.4544	19.1789	1.60221	2.29438	2.17355	7.9768	6.00279	6.46337	9.53169	9.49383	7.69271	8.29596	10.9431	9.76984	6.16485	5.05846	3.52576
PREDICTED: probable fructokinase-1 [Raphanus sativus]	IPR002173(ProSitePatterns);Carbohydrate/puine kinase, PfkB, conserved site| IPR011611(Pfam);Carbohydrate kinase PfkB| IPR029056(SUPERFAMILY);Ribokinase-like| IPR002139(PRINTS);Ribokinase/fructokinase	AT2G31390.1 | pfkB-like carbohydrate kinase family protein | Chr2:13383635-13386116 REVERSE LENGTH=325 | 201606	FK1 (RSG34089)	116.934	224.165	259.794	120.064	251.245	326.171	291.118	133.313	112.583	104.906	233.221	304.229	135.046	306.104	219.937	253.34	123.22	108.38	128.591	252.031	288.422	213.281	306.191	335.46	336.863	356.805	197.09	319.459
PREDICTED: probable fructokinase-1 [Raphanus sativus]		AT2G31390.1 | pfkB-like carbohydrate kinase family protein | Chr2:13383635-13386116 REVERSE LENGTH=325 | 201606	FK1 (RSG36163)	0	0.0620905	0	0	0	0.227088	0	0	0	0	0	0.186272	0	0	0	0	0	0	0	0	0	0	0.681265	0	0	0	0	0
PREDICTED: probable fructokinase-2 [Raphanus sativus] &gt;gi|1072992599|ref|XP_018447094.1| PREDICTED: probable fructokinase-2 [Raphanus sativus]	IPR002173(ProSitePatterns);Carbohydrate/puine kinase, PfkB, conserved site| IPR011611(Pfam);Carbohydrate kinase PfkB| IPR029056(SUPERFAMILY);Ribokinase-like	AT1G06030.1 | pfkB-like carbohydrate kinase family protein | Chr1:1826880-1828130 FORWARD LENGTH=329 | 201606	FK2 (RSG06677)	0	0	0	0	0	0	0	0	0	0	0	0	0	0	0	0	0	0	0	0	0	0	0	0	0	0	0	0
PREDICTED: probable fructokinase-2 [Raphanus sativus]	IPR002139(PRINTS);Ribokinase/fructokinase| IPR011611(Pfam);Carbohydrate kinase PfkB| IPR002173(ProSitePatterns);Carbohydrate/puine kinase, PfkB, conserved site| IPR029056(SUPERFAMILY);Ribokinase-like	AT1G06030.1 | pfkB-like carbohydrate kinase family protein | Chr1:1826880-1828130 FORWARD LENGTH=329 | 201606	FK2 (RSG37647)	0	0	0	0	0.0186273	0	0	0	0	0	0	0	0	0	0	0	0	0	0	0	0.0272019	0.02868	0	0	0	0	0	0
PREDICTED: fructokinase-like 2, chloroplastic [Raphanus sativus]	IPR011611(Pfam);Carbohydrate kinase PfkB| IPR029056(SUPERFAMILY);Ribokinase-like	AT1G69200.1 | fructokinase-like protein | Chr1:26016024-26018365 FORWARD LENGTH=614 | 201606	FK2 (RSG39592)	3.69793	1.59649	2.2166	4.09417	4.10053	5.45282	2.53377	3.40513	3.71927	3.96938	0.666097	1.59585	2.52752	1.95673	2.22612	2.46695	4.03332	4.39574	3.85345	3.62741	4.74076	3.93341	5.36496	5.68253	5.31097	2.44796	3.13289	2.02046
PREDICTED: probable fructokinase-2 [Raphanus sativus] &gt;gi|1072992599|ref|XP_018447094.1| PREDICTED: probable fructokinase-2 [Raphanus sativus]	IPR002173(ProSitePatterns);Carbohydrate/puine kinase, PfkB, conserved site| IPR029056(SUPERFAMILY);Ribokinase-like| IPR011611(Pfam);Carbohydrate kinase PfkB	AT1G06020.1 | pfkB-like carbohydrate kinase family protein | Chr1:1824548-1826101 FORWARD LENGTH=345 | 201606	FK2 (RSG57999)	0	0	0	0	0	0	0.026935	0	0	0	0	0	0	0	0	0	0	0	0	0	0	0	0	0	0	0	0	0.0808049
PREDICTED: probable fructokinase-4 [Raphanus sativus]	IPR011611(Pfam);Carbohydrate kinase PfkB| IPR002173(ProSitePatterns);Carbohydrate/puine kinase, PfkB, conserved site| IPR002139(PRINTS);Ribokinase/fructokinase| IPR029056(SUPERFAMILY);Ribokinase-like	AT3G59480.1 | pfkB-like carbohydrate kinase family protein | Chr3:21983103-21984440 FORWARD LENGTH=326 | 201606	FK4 (RSG05404)	0.269989	0.514814	0.0877532	0.582814	0	0.566873	0.0108455	0.340631	0.286196	0.18314	0.508843	0.233319	0.802278	0.0280974	0.20906	0.0261018	0.376453	1.25281	0.119179	0	0	0	0.426669	0.571182	0.70277	0.0325366	0	0
PREDICTED: probable fructokinase-4 [Raphanus sativus]	IPR029056(SUPERFAMILY);Ribokinase-like| IPR002173(ProSitePatterns);Carbohydrate/puine kinase, PfkB, conserved site| IPR002139(PRINTS);Ribokinase/fructokinase| IPR011611(Pfam);Carbohydrate kinase PfkB	AT3G59480.1 | pfkB-like carbohydrate kinase family protein | Chr3:21983103-21984440 FORWARD LENGTH=326 | 201606	FK4 (RSG24361)	0.00816307	0	0	0	0	0	0	0.0244892	0	0	0	0	0	0	0	0	0	0	0	0	0	0	0	0	0	0	0	0
PREDICTED: probable fructokinase-4 [Raphanus sativus]	IPR011611(Pfam);Carbohydrate kinase PfkB| IPR002173(ProSitePatterns);Carbohydrate/puine kinase, PfkB, conserved site| IPR029056(SUPERFAMILY);Ribokinase-like| IPR002139(PRINTS);Ribokinase/fructokinase	AT3G59480.1 | pfkB-like carbohydrate kinase family protein | Chr3:21983103-21984440 FORWARD LENGTH=326 | 201606	FK4 (RSG34228)	0.0811519	0.0244579	0.42957	0.846059	0.00797581	0.101254	0.239319	0.0239293	0.0522737	0.167253	0.0733737	0	0	0	1.26487	0.0238374	0.740481	1.60723	0.19047	0	0.0239274	0	0.129885	0.173877	0	0.44571	0	0.272248
PREDICTED: probable fructokinase-5 [Raphanus sativus]	IPR002173(ProSitePatterns);Carbohydrate/puine kinase, PfkB, conserved site| IPR002139(PRINTS);Ribokinase/fructokinase| IPR029056(SUPERFAMILY);Ribokinase-like| IPR011611(Pfam);Carbohydrate kinase PfkB	AT4G10260.1 | pfkB-like carbohydrate kinase family protein | Chr4:6371486-6372770 REVERSE LENGTH=324 | 201606	FK5 (RSG49068)	0	0	0	0	0	0	0	0	0	0	0	0	0	0	0	0	0	0	0	0	0	0	0	0	0	0	0	0
PREDICTED: probable fructokinase-6, chloroplastic [Raphanus sativus]	IPR011611(Pfam);Carbohydrate kinase PfkB| IPR002173(ProSitePatterns);Carbohydrate/puine kinase, PfkB, conserved site| IPR002139(PRINTS);Ribokinase/fructokinase| IPR029056(SUPERFAMILY);Ribokinase-like	AT1G66430.1 | pfkB-like carbohydrate kinase family protein | Chr1:24778400-24780393 FORWARD LENGTH=384 | 201606	FK6 (RSG32289)	11.6656	14.7733	7.5925	5.97681	6.93966	17.4962	10.4216	9.87828	11.2258	13.8927	13.2758	15.492	15.5519	7.82057	6.7706	8.18634	5.85343	6.93869	5.13831	6.14325	7.20849	7.46723	19.2796	22.4117	10.7972	10.0479	7.06099	14.156
PREDICTED: probable fructokinase-7 [Raphanus sativus]	IPR011611(Pfam);Carbohydrate kinase PfkB| IPR002173(ProSitePatterns);Carbohydrate/puine kinase, PfkB, conserved site| IPR029056(SUPERFAMILY);Ribokinase-like	AT5G51830.2 | pfkB-like carbohydrate kinase family protein | Chr5:21069709-21071450 FORWARD LENGTH=343 | 201606	FK7 (RSG10880)	0.00747669	0	0.0309863	0	0	0	0.261994	0	0	0.0224301	0	0	0	0.0481771	0.022404	0.0223777	0	0	0	0	0	0	0	0	0	0.334733	0.297903	0.153346
PREDICTED: probable fructokinase-7 [Raphanus sativus]	IPR002173(ProSitePatterns);Carbohydrate/puine kinase, PfkB, conserved site| IPR002139(PRINTS);Ribokinase/fructokinase| IPR011611(Pfam);Carbohydrate kinase PfkB| IPR029056(SUPERFAMILY);Ribokinase-like	AT5G51830.2 | pfkB-like carbohydrate kinase family protein | Chr5:21069709-21071450 FORWARD LENGTH=343 | 201606	FK7 (RSG37263)	18.025	31.4027	28.4738	37.7145	28.715	32.6674	25.2824	21.7688	17.4241	14.8821	26.9488	30.5719	36.6875	34.4415	21.9667	29.0131	35.9217	38.5114	38.7105	32.1549	22.0451	31.945	30.5648	32.3194	35.118	22.5438	29.7287	23.5747
uncharacterized protein BNAC05G03250D [Brassica napus] &gt;gi|674882898|emb|CDY49513.1| BnaC05g03250D [Brassica napus] &gt;gi|674885714|emb|CDY46840.1| BnaA10g03240D [Brassica napus]		AT1G05205.1 | hexokinase-1 protein | Chr1:1509352-1510249 REVERSE LENGTH=91 | 201606	HK1 (RSG02153)	3.19235	2.55627	3.62745	3.6327	0.0945138	4.86883	3.59656	3.02929	2.12353	4.42423	3.37348	1.34201	2.95331	3.49079	4.28381	3.10774	3.7476	3.7059	3.4446	0	0.0452098	0.238332	5.48085	4.92799	4.19766	3.25631	4.44697	3.0864
PREDICTED: uncharacterized protein LOC108862785 [Raphanus sativus]		AT1G05205.1 | hexokinase-1 protein | Chr1:1509352-1510249 REVERSE LENGTH=91 | 201606	HK1 (RSG19301)	19.2411	10.9966	9.86038	14.6147	10.7748	27.5381	7.48534	21.2349	18.9626	17.5258	10.5587	11.5458	10.8852	11.1802	9.20589	9.19505	11.5226	15.4081	16.9132	12.2864	8.89503	11.1431	27.8632	27.7147	27.0363	8.55188	8.24519	5.65895
PREDICTED: hexokinase-1-like [Raphanus sativus]	IPR022672(Pfam);Hexokinase, N-terminal| IPR022673(Pfam);Hexokinase, C-terminal| IPR001312(ProSiteProfiles);Hexokinase	AT2G19860.1 | hexokinase 2 | Chr2:8570818-8573762 FORWARD LENGTH=502 | 201606	HK1 (RSG34602)	3.55852	3.26929	3.17024	1.00675	0.973137	1.27157	2.3766	3.48603	3.83532	3.3542	3.12252	3.80022	2.88513	3.00411	2.79403	3.71257	1.26086	0.735976	1.02342	0.7092	1.38163	0.828583	1.30732	1.56588	0.94152	1.51113	2.6477	2.97098
PREDICTED: hexokinase-1 [Raphanus sativus]	IPR022673(Pfam);Hexokinase, C-terminal| IPR019807(ProSitePatterns);Hexokinase, binding site| IPR022672(Pfam);Hexokinase, N-terminal| IPR001312(ProSiteProfiles);Hexokinase	AT4G29130.1 | hexokinase 1 | Chr4:14352338-14354865 REVERSE LENGTH=496 | 201606	HK1 (RSG43310)	32.3993	42.6703	40.9106	41.911	32.0001	31.7954	49.0323	32.3205	33.9377	30.9397	41.5131	46.6164	39.8813	43.8784	40.5681	38.2853	42.4076	39.2098	44.1157	29.1202	32.985	33.895	30.7416	31.9669	32.6778	51.6844	46.7884	48.624
PREDICTED: hexokinase-like 1 protein isoform X1 [Raphanus sativus]	IPR019807(ProSitePatterns);Hexokinase, binding site| IPR022673(Pfam);Hexokinase, C-terminal| IPR001312(ProSiteProfiles);Hexokinase| IPR022672(Pfam);Hexokinase, N-terminal	AT1G47840.1 | hexokinase 3 | Chr1:17616243-17618859 REVERSE LENGTH=493 | 201606	HK1 (RSG45084)	4.28628	3.8198	6.05903	7.28157	20.4096	11.832	4.4217	4.7897	4.19186	3.87729	3.11954	4.97808	3.36178	7.2748	4.27966	6.62265	8.31583	6.50185	7.02702	17.6999	22.6776	20.8514	11.6731	12.3514	11.4717	4.91567	1.92024	6.42919
PREDICTED: probable hexokinase-like 2 protein [Raphanus sativus]	IPR022672(Pfam);Hexokinase, N-terminal| IPR001312(ProSiteProfiles);Hexokinase| IPR022673(Pfam);Hexokinase, C-terminal	AT4G37840.1 | hexokinase-like 3 | Chr4:17790147-17792198 REVERSE LENGTH=493 | 201606	HK2 (RSG17870)	0	0	0.00564275	0	0	0	0	0	0	0	0	0	0	0.0169282	0	0	0	0	0	0	0	0	0	0	0	0	0	0
hexokinase, partial (chloroplast), partial (chloroplast) [Brassica rapa]	IPR022672(Pfam);Hexokinase, N-terminal| IPR001312(ProSiteProfiles);Hexokinase| IPR022673(Pfam);Hexokinase, C-terminal	AT2G19860.2 | hexokinase 2 | Chr2:8571949-8573762 FORWARD LENGTH=393 | 201606	HK2 (RSG18018)	0.00851193	0.00796516	0	0.141534	0	0	0.0387076	0	0.0255358	0	0.0238955	0	0	0	0	0	0.0258376	0	0.398764	0	0	0	0	0	0	0.116123	0	0
PREDICTED: hexokinase-3-like isoform X1 [Raphanus sativus]	IPR022672(Pfam);Hexokinase, N-terminal| IPR022673(Pfam);Hexokinase, C-terminal| IPR001312(ProSiteProfiles);Hexokinase	AT1G50460.1 | hexokinase-like 1 | Chr1:18694031-18697429 FORWARD LENGTH=498 | 201606	HK3 (RSG14654)	14.8057	7.78084	0.57341	4.96946	0.897163	3.34703	2.03357	17.2919	16.5227	10.6025	7.90742	9.23854	6.19654	0.494465	0.715381	0.510385	8.43687	4.12658	2.34495	0.687354	1.1399	0.86424	3.1286	4.56055	2.35195	2.65617	0.806847	2.63768
PREDICTED: hexokinase-3-like [Brassica oleracea var. oleracea] &gt;gi|923835176|ref|XP_013698923.1| hexokinase-3 [Brassica napus]	IPR022673(Pfam);Hexokinase, C-terminal| IPR022672(Pfam);Hexokinase, N-terminal| IPR001312(ProSiteProfiles);Hexokinase	AT1G50460.1 | hexokinase-like 1 | Chr1:18694031-18697429 FORWARD LENGTH=498 | 201606	HK3 (RSG22274)	0.169924	0.122219	0.4104	1.16706	0.31958	0.0879096	0.681527	0	0.266316	0.243455	0.0311511	0.211081	0.124425	0.228774	0.44075	0.561674	1.19575	0.69392	1.61152	0.191391	0.365706	0.401643	0.110286	0.0276825	0.12576	0.245996	0.740994	1.05759
PREDICTED: hexokinase-3 [Raphanus sativus]	IPR022673(Pfam);Hexokinase, C-terminal| IPR001312(ProSiteProfiles);Hexokinase| IPR022672(Pfam);Hexokinase, N-terminal	AT1G50460.1 | hexokinase-like 1 | Chr1:18694031-18697429 FORWARD LENGTH=498 | 201606	HK3 (RSG33661)	3.22277	2.08702	0.489557	1.49343	0.784538	1.49625	1.76415	2.70752	3.44168	3.51913	1.84886	2.10147	2.31072	0.212744	0.314259	0.941667	2.06362	1.2887	1.12798	0.692885	0.910216	0.750514	1.71031	1.5264	1.25203	1.26076	1.50896	2.52273
glucokinase [Saccharomyces cerevisiae YJM789] &gt;gi|190406406|gb|EDV09673.1| glucokinase [Saccharomyces cerevisiae RM11-1a] &gt;gi|256270946|gb|EEU06072.1| Glk1p [Saccharomyces cerevisiae JAY291] &gt;gi|323334457|gb|EGA75832.1| Glk1p [Saccharomyces cerevisiae AWRI796] &gt;gi|365766800|gb|EHN08293.1| Glk1p [Saccharomyces cerevisiae x Saccharomyces kudriavzevii VIN7] &gt;gi|584367392|gb|EWG87380.1…	IPR022672(Pfam);Hexokinase, N-terminal| IPR001312(ProSiteProfiles);Hexokinase| IPR022673(Pfam);Hexokinase, C-terminal| IPR019807(ProSitePatterns);Hexokinase, binding site	AT1G47840.2 | hexokinase 3 | Chr1:17616825-17618859 REVERSE LENGTH=380 | 201606	HK3 (RSG55219)	0	0	0	0	0	0	0	0	0	0	0	0	0	0	0	0	0	0	0	0	0	0	0	0	0	0	0	0
PREDICTED: hexokinase-4 [Raphanus sativus]	IPR022673(Pfam);Hexokinase, C-terminal| IPR001312(ProSiteProfiles);Hexokinase| IPR022672(Pfam);Hexokinase, N-terminal	AT3G20040.1 | Hexokinase | Chr3:6995317-6998064 FORWARD LENGTH=502 | 201606	HK4 (RSG14726)	4.56952	1.90459	2.62617	4.54869	1.6518	3.6091	3.03963	4.02004	4.49475	5.19378	1.62411	2.17682	1.91285	2.1117	2.91218	2.85464	3.60228	4.99387	5.04993	1.17849	1.90123	1.87567	3.66128	3.35529	3.81072	3.20423	2.73161	3.18303
PREDICTED: UTP--glucose-1-phosphate uridylyltransferase 2-like [Raphanus sativus]	IPR029058(SUPERFAMILY);Alpha/Beta hydrolase fold| IPR022742(Pfam);Serine aminopeptidase, S33| IPR002618(Pfam);UDPGP family| IPR016267(CDD);UTP--glucose-1-phosphate uridylyltransferase| IPR029044(SUPERFAMILY);Nucleotide-diphospho-sugar transferases	AT3G03250.2 | UDP-GLUCOSE PYROPHOSPHORYLASE 1 | Chr3:749898-754014 REVERSE LENGTH=478 | 201606	UGPase1 (RSG12097)	0.825269	0.408021	0.570531	0.870513	0.996857	1.69293	1.42425	0.591146	0.68344	1.20122	0.424004	0.362554	0.437505	0.426306	0.661974	0.623313	0.802314	0.865799	0.943427	0.994658	1.03011	0.965807	1.95772	1.54485	1.57623	1.04312	2.64753	0.582097
PREDICTED: UTP--glucose-1-phosphate uridylyltransferase 2 [Raphanus sativus]	IPR016267(CDD);UTP--glucose-1-phosphate uridylyltransferase| IPR002618(Pfam);UDPGP family| IPR029044(SUPERFAMILY);Nucleotide-diphospho-sugar transferases	AT3G03250.1 | UDP-GLUCOSE PYROPHOSPHORYLASE 1 | Chr3:749761-754014 REVERSE LENGTH=469 | 201606	UGPase1 (RSG31848)	121.013	163.926	135.467	146.895	168.205	136.615	126.168	127.87	124.883	110.285	173.477	175.501	142.799	148.378	131.847	126.175	147.333	148.593	144.758	168.978	159.549	176.09	139.616	129.293	140.936	123.123	133.004	122.376
PREDICTED: UTP--glucose-1-phosphate uridylyltransferase 1 [Raphanus sativus]	IPR029044(SUPERFAMILY);Nucleotide-diphospho-sugar transferases| IPR002618(Pfam);UDPGP family| IPR016267(PIRSF);UTP--glucose-1-phosphate uridylyltransferase	AT5G17310.2 | UDP-glucose pyrophosphorylase 2 | Chr5:5696955-5700845 REVERSE LENGTH=470 | 201606	UGPase2 (RSG15019)	12.1844	2.99333	4.24375	12.5723	0.866282	2.71201	3.16358	12.0197	13.0515	11.4821	2.57782	3.90007	2.5021	3.6596	4.98679	4.08488	12.5235	12.4283	12.7651	0.765218	0.987602	0.846027	2.84004	2.80342	2.49256	4.30349	1.35463	3.83261
PREDICTED: UTP--glucose-1-phosphate uridylyltransferase 3, chloroplastic isoform X2 [Raphanus sativus]	IPR029044(SUPERFAMILY);Nucleotide-diphospho-sugar transferases| IPR002618(Pfam);UDPGP family	AT3G56040.1 | UDP-glucose pyrophosphorylase 3 | Chr3:20792689-20797482 REVERSE LENGTH=883 | 201606	UGPase3 (RSG08695)	2.89742	5.21947	5.90326	3.52179	4.1004	3.18561	3.39234	2.67691	3.02975	2.98559	4.35177	6.82417	4.48248	4.61361	6.8864	6.20977	4.50769	3.28509	2.77259	3.81411	4.97316	3.51393	2.33396	4.02299	3.19987	2.8333	3.84003	3.50368
PREDICTED: glucose-6-phosphate isomerase, cytosolic [Raphanus sativus] &gt;gi|1073013261|ref|XP_018457896.1| PREDICTED: glucose-6-phosphate isomerase, cytosolic [Raphanus sativus]	IPR001672(Hamap);Phosphoglucose isomerase (PGI)| IPR035482(CDD);Phosphoglucose isomerase, SIS domain 2| IPR018189(ProSitePatterns);Phosphoglucose isomerase, conserved site| IPR035476(CDD);Phosphoglucose isomerase, SIS domain 1	AT5G42740.2 | Sugar isomerase (SIS) family protein | Chr5:17136080-17140622 FORWARD LENGTH=560 | 201606	PGI (RSG20307)	27.7726	20.2162	34.7618	33.4145	40.7292	31.2918	29.9227	30.3304	27.4003	25.5872	20.3788	19.8463	20.4234	36.2644	35.247	32.7739	30.2437	36.9309	33.0688	40.9214	40.0669	41.1994	31.3225	29.3121	33.2408	38.4228	22.328	29.0174
PREDICTED: glucose-6-phosphate isomerase 1, chloroplastic-like [Raphanus sativus]	IPR001672(Hamap);Phosphoglucose isomerase (PGI)| IPR018189(ProSitePatterns);Phosphoglucose isomerase, conserved site| IPR035476(CDD);Phosphoglucose isomerase, SIS domain 1| IPR035482(CDD);Phosphoglucose isomerase, SIS domain 2	AT4G24620.1 | phosphoglucose isomerase 1 | Chr4:12708972-12712610 REVERSE LENGTH=613 | 201606	PGI1 (RSG14173)	16.4915	42.3058	30.7952	18.9495	23.69	38.1599	33.8096	15.8425	16.8866	16.7453	42.4955	45.2192	39.2026	35.3346	22.1705	34.8806	27.1739	12.7402	16.9344	23.3989	25.1102	22.561	37.5136	37.5456	39.4206	32.3488	38.2735	30.8065
PREDICTED: uncharacterized protein LOC108823803 [Raphanus sativus]	IPR016055(SUPERFAMILY);Alpha-D-phosphohexomutase, alpha/beta/alpha I/II/III| IPR005841(PRINTS);Alpha-D-phosphohexomutase superfamily| IPR005844(Pfam);Alpha-D-phosphohexomutase, alpha/beta/alpha domain I| IPR005845(Pfam);Alpha-D-phosphohexomutase, alpha/beta/alpha domain II| IPR005846(Pfam);Alpha-D-phosphohexomutase, alpha/beta/alpha domain III	AT1G70820.1 | phosphoglucomutase%2C putative / glucose phosphomutase | Chr1:26705594-26708034 FORWARD LENGTH=615 | 201606	PGM (RSG12131)	0	0	0.0255468	0	0	0	0.0241749	0	0	0	0	0	0	0	0	0.0766405	0	0	0	0	0	0	0	0	0	0	0.0141705	0.0583542
PREDICTED: probable phosphoglucomutase, cytoplasmic 1 [Raphanus sativus]	IPR036900(SUPERFAMILY);Alpha-D-phosphohexomutase, C-terminal domain superfamily| IPR005841(PRINTS);Alpha-D-phosphohexomutase superfamily| IPR005846(Pfam);Alpha-D-phosphohexomutase, alpha/beta/alpha domain III| IPR016066(ProSitePatterns);Alpha-D-phosphohexomutase, conserved site| IPR005845(Pfam);Alpha-D-phosphohexomutase, alpha/beta/alpha domain II| IPR016055(SUPERFAMILY);Alpha-D-phosphohexomutase…	AT1G23190.1 | Phosphoglucomutase/phosphomannomutase family protein | Chr1:8219946-8224186 FORWARD LENGTH=583 | 201606	PGM (RSG15383)	35.9547	72.1426	44.3147	62.4482	38.7768	40.4242	47.8034	36.9965	38.4012	32.4662	76.4021	81.7648	58.261	39.0579	47.8457	46.0405	60.7386	64.8058	61.8003	38.9707	36.1252	41.2346	39.4703	43.5233	38.2789	59.9035	37.9038	45.6028
PREDICTED: probable phosphoglucomutase, cytoplasmic 1 [Raphanus sativus]	IPR005845(Pfam);Alpha-D-phosphohexomutase, alpha/beta/alpha domain II| IPR036900(SUPERFAMILY);Alpha-D-phosphohexomutase, C-terminal domain superfamily| IPR016055(SUPERFAMILY);Alpha-D-phosphohexomutase, alpha/beta/alpha I/II/III| IPR005846(Pfam);Alpha-D-phosphohexomutase, alpha/beta/alpha domain III| IPR016066(ProSitePatterns);Alpha-D-phosphohexomutase, conserved site| IPR005843(Pfam);Alpha-D-phos…	AT1G23190.1 | Phosphoglucomutase/phosphomannomutase family protein | Chr1:8219946-8224186 FORWARD LENGTH=583 | 201606	PGM (RSG26796)	28.2937	37.8584	40.11	43.201	46.4404	43.2637	31.6818	27.9213	31.0838	25.876	42.2945	36.9714	34.3092	45.7367	42.4989	32.0944	39.8224	49.3734	40.4073	42.4938	42.4434	54.384	42.0718	44.666	43.0534	33.4745	29.0494	32.5214
PREDICTED: phosphoglucomutase, chloroplastic [Raphanus sativus]	IPR016066(ProSitePatterns);Alpha-D-phosphohexomutase, conserved site| IPR036900(SUPERFAMILY);Alpha-D-phosphohexomutase, C-terminal domain superfamily| IPR005844(Pfam);Alpha-D-phosphohexomutase, alpha/beta/alpha domain I| IPR005843(Pfam);Alpha-D-phosphohexomutase, C-terminal| IPR005846(Pfam);Alpha-D-phosphohexomutase, alpha/beta/alpha domain III| IPR016055(SUPERFAMILY);Alpha-D-phosphohexomutase, a…	AT5G51820.1 | phosphoglucomutase | Chr5:21063531-21067933 REVERSE LENGTH=623 | 201606	PGM (RSG37264)	15.5058	17.4678	11.9727	10.6069	19.4978	15.5382	14.6436	15.2791	15.2292	16.009	17.8284	18.8638	15.7112	10.9344	11.7639	13.2199	10.454	11.2723	10.0943	19.4197	19.1547	19.919	15.9577	12.9843	17.6724	14.5348	12.9266	16.4693
PREDICTED: phosphoglucomutase, chloroplastic [Brassica rapa]	IPR005843(Pfam);Alpha-D-phosphohexomutase, C-terminal| IPR036900(SUPERFAMILY);Alpha-D-phosphohexomutase, C-terminal domain superfamily	AT5G51820.1 | phosphoglucomutase | Chr5:21063531-21067933 REVERSE LENGTH=623 | 201606	PGM (RSG40129)	0	0	0	0	0	0	0	0	0	0	0	0	0	0	0	0	0	0	0	0	0	0	0	0	0	0	0	0
uncharacterized protein LOC17896147 [Capsella rubella] &gt;gi|482569731|gb|EOA33919.1| hypothetical protein CARUB_v10021412mg [Capsella rubella]		AT1G70820.2 | phosphoglucomutase%2C putative / glucose phosphomutase | Chr1:26705594-26707860 FORWARD LENGTH=591 | 201606	PGM (RSG46940)	5.14545	0	0.0534813	0	0	26.6249	0.00741107	5.381	9.14725	0.908096	0	0	0	0	0.00944835	0.150996	0	0	0	0	0	0	28.0418	25.6421	26.1908	0.0117638	0.0104694	0
PREDICTED: sucrose-phosphate synthase 1 [Raphanus sativus]	IPR035659(CDD);Sucrose-phosphate synthase, C-terminal| IPR001296(Pfam);Glycosyl transferase, family 1| IPR000368(Pfam);Sucrose synthase| IPR006380(Pfam);Sucrose-phosphatase-like, N-terminal| IPR012819(TIGRFAM);Sucrose phosphate synthase, plant	AT5G20280.1 | sucrose phosphate synthase 1F | Chr5:6844994-6849997 REVERSE LENGTH=1043 | 201606	SPS1 (RSG05158)	57.7071	64.8936	66.8804	96.5639	95.8144	32.6268	41.2498	65.329	60.6217	47.1707	65.3883	61.322	67.9706	70.1302	71.9711	58.5398	95.9139	96.1781	97.5996	96.9825	80.595	109.866	43.4011	29.3224	25.1569	32.1231	50.6484	40.9778
PREDICTED: sucrose-phosphate synthase 1-like [Raphanus sativus]	IPR035659(CDD);Sucrose-phosphate synthase, C-terminal| IPR000368(Pfam);Sucrose synthase| IPR001296(Pfam);Glycosyl transferase, family 1| IPR012819(TIGRFAM);Sucrose phosphate synthase, plant| IPR006380(Pfam);Sucrose-phosphatase-like, N-terminal	AT5G20280.1 | sucrose phosphate synthase 1F | Chr5:6844994-6849997 REVERSE LENGTH=1043 | 201606	SPS1 (RSG38589)	11.749	15.8388	15.196	16.5157	11.8013	3.03259	4.92389	11.6047	13.0313	10.6109	21.2016	12.2239	14.091	16.5128	15.7138	13.3612	15.5777	16.3893	17.5803	14.6471	8.76897	11.988	4.18367	2.40189	2.51221	4.29171	6.68073	3.79924
PREDICTED: probable sucrose-phosphate synthase 2 [Raphanus sativus]	IPR006380(Pfam);Sucrose-phosphatase-like, N-terminal| IPR000368(Pfam);Sucrose synthase| IPR012819(TIGRFAM);Sucrose phosphate synthase, plant| IPR035659(CDD);Sucrose-phosphate synthase, C-terminal| IPR001296(Pfam);Glycosyl transferase, family 1	AT5G11110.1 | sucrose phosphate synthase 2F | Chr5:3536426-3540901 FORWARD LENGTH=1047 | 201606	SPS2 (RSG13952)	4.19194	23.397	0.378709	8.75183	7.18115	7.31019	11.4484	3.45172	4.34369	4.78041	25.3667	21.8429	22.9815	0.281535	0.631514	0.223077	9.42158	8.89619	7.93771	6.60366	8.06884	6.87095	14.8654	6.63501	0.430151	9.18597	15.2668	9.89239
PREDICTED: probable sucrose-phosphate synthase 2 [Raphanus sativus]	IPR001296(Pfam);Glycosyl transferase, family 1| IPR035659(CDD);Sucrose-phosphate synthase, C-terminal| IPR000368(Pfam);Sucrose synthase| IPR012819(TIGRFAM);Sucrose phosphate synthase, plant| IPR006380(Pfam);Sucrose-phosphatase-like, N-terminal	AT5G11110.1 | sucrose phosphate synthase 2F | Chr5:3536426-3540901 FORWARD LENGTH=1047 | 201606	SPS2 (RSG20458)	0.116397	0.0706294	0.100542	0.244563	0.0527024	0.550891	0.01452	0.131707	0.107893	0.109591	0.0560902	0.0325774	0.123221	0.0882702	0.131356	0.0820008	0.315375	0.193667	0.224646	0.100252	0	0.0578554	0.436875	0.468541	0.747258	0.00681442	0.0242586	0.0124871
PREDICTED: probable sucrose-phosphate synthase 3 [Raphanus sativus]	IPR000368(Pfam);Sucrose synthase| IPR012819(TIGRFAM);Sucrose phosphate synthase, plant| IPR035659(CDD);Sucrose-phosphate synthase, C-terminal| IPR001296(Pfam);Glycosyl transferase, family 1| IPR006380(Pfam);Sucrose-phosphatase-like, N-terminal	AT1G04920.1 | sucrose phosphate synthase 3F | Chr1:1391674-1395756 REVERSE LENGTH=1062 | 201606	SPS3 (RSG02180)	0.076936	0.00493497	0.0192782	0.0788966	0	0.0293315	0.0174307	0.1233	0.0712983	0.03621	0	0	0.0148049	0	0.0289344	0.0289003	0.0881723	0.0577972	0.0907202	0	0	0	0	0.0131754	0.074819	0.036025	0.00801533	0.00825178
PREDICTED: probable sucrose-phosphate synthase 4 [Raphanus sativus]	IPR001296(Pfam);Glycosyl transferase, family 1| IPR012819(TIGRFAM);Sucrose phosphate synthase, plant| IPR036412(SUPERFAMILY);HAD-like superfamily| IPR000368(Pfam);Sucrose synthase| IPR035659(CDD);Sucrose-phosphate synthase, C-terminal| IPR006380(Pfam);Sucrose-phosphatase-like, N-terminal	AT4G10120.3 | Sucrose-phosphate synthase family protein | Chr4:6315033-6319785 FORWARD LENGTH=1050 | 201606	SPS4 (RSG37006)	2.04338	0.9979	3.37405	3.56841	5.00928	3.79754	2.35355	1.43074	2.12024	2.57917	0.893216	0.971762	1.12872	2.5045	5.15235	2.46529	4.88035	2.82611	2.99876	4.22959	6.54222	4.25603	3.10634	3.72294	4.56334	2.15114	2.39307	2.51645
PREDICTED: probable sucrose-phosphatase 1 isoform X1 [Raphanus sativus]	IPR006380(Pfam);Sucrose-phosphatase-like, N-terminal| IPR006379(TIGRFAM);HAD-superfamily hydrolase, subfamily IIB| IPR032710(SUPERFAMILY);NTF2-like domain superfamily| IPR012847(TIGRFAM);Sucrose phosphatase, plant/cyanobacteria| IPR013679(Pfam);Sucrose-phosphatase, C-terminal| IPR036412(SUPERFAMILY);HAD-like superfamily	AT1G51420.4 | sucrose-phosphatase 1 | Chr1:19064852-19066707 REVERSE LENGTH=424 | 201606	SPP1 (RSG32202)	0.0059934	0.0181814	0.00597743	0	0.0239718	0.0232527	0.00681881	0.0179802	0	0	0.0367548	0.0177894	0	0	0.0179323	0	0	0	0	0	0.0719153	0	0	0.0326623	0.0370957	0	0	0.0204564
PREDICTED: probable sucrose-phosphatase 1 isoform X2 [Raphanus sativus]	IPR006380(Pfam);Sucrose-phosphatase-like, N-terminal| IPR036412(SUPERFAMILY);HAD-like superfamily	AT1G51420.4 | sucrose-phosphatase 1 | Chr1:19064852-19066707 REVERSE LENGTH=424 | 201606	SPP1 (RSG37977)	0.00684022	0	0	0	0	0	0.00849379	0.0205207	0	0	0	0	0	0	0	0	0	0	0	0	0	0	0	0	0	0.0254814	0	0
PREDICTED: probable sucrose-phosphatase 1 isoform X2 [Raphanus sativus]	IPR013679(Pfam);Sucrose-phosphatase, C-terminal| IPR006380(Pfam);Sucrose-phosphatase-like, N-terminal| IPR006379(TIGRFAM);HAD-superfamily hydrolase, subfamily IIB| IPR012847(TIGRFAM);Sucrose phosphatase, plant/cyanobacteria| IPR036412(SUPERFAMILY);HAD-like superfamily| IPR032710(SUPERFAMILY);NTF2-like domain superfamily	AT1G51420.4 | sucrose-phosphatase 1 | Chr1:19064852-19066707 REVERSE LENGTH=424 | 201606	SPP1 (RSG46059)	0.957651	3.32649	2.73227	1.6131	1.71398	2.34335	2.02256	0.871254	1.09221	0.909485	2.02387	4.70188	3.25373	2.60108	3.08076	2.51496	1.6741	1.49903	1.66618	2.14778	1.56418	1.42998	3.09896	1.88844	2.04264	2.58174	1.72873	1.7572
PREDICTED: probable sucrose-phosphatase 1 isoform X3 [Raphanus sativus]	IPR032710(SUPERFAMILY);NTF2-like domain superfamily| IPR013679(Pfam);Sucrose-phosphatase, C-terminal	AT2G35840.4 | Sucrose-6F-phosphate phosphohydrolase family protein | Chr2:15053952-15055776 FORWARD LENGTH=422 | 201606	SPP1 (RSG53763)	2.9297	6.34738	6.54862	2.86636	3.81433	3.7997	5.03065	2.47626	3.41028	2.90254	3.63139	9.58692	5.82382	5.42615	7.67743	6.54227	1.24935	3.73822	3.61152	6.02337	3.66028	1.75933	5.64904	2.64031	3.10975	7.62036	4.16433	3.30725
PREDICTED: probable sucrose-phosphatase 2 [Raphanus sativus] &gt;gi|1072930755|ref|XP_018476037.1| PREDICTED: probable sucrose-phosphatase 2 [Raphanus sativus]	IPR036412(SUPERFAMILY);HAD-like superfamily| IPR006380(Pfam);Sucrose-phosphatase-like, N-terminal| IPR012847(TIGRFAM);Sucrose phosphatase, plant/cyanobacteria| IPR013679(Pfam);Sucrose-phosphatase, C-terminal| IPR006379(TIGRFAM);HAD-superfamily hydrolase, subfamily IIB| IPR032710(SUPERFAMILY);NTF2-like domain superfamily	AT2G35840.4 | Sucrose-6F-phosphate phosphohydrolase family protein | Chr2:15053952-15055776 FORWARD LENGTH=422 | 201606	SPP2 (RSG23194)	36.3729	42.8953	37.6614	38.864	9.72308	47.5158	6.01778	43.1882	26.9069	39.0236	41.9641	44.2194	42.5022	37.5063	40.4602	35.0177	48.5511	30.6255	37.4155	9.82192	8.85593	10.4914	45.4902	45.7088	51.3483	5.31673	7.84303	4.89358
PREDICTED: probable sucrose-phosphatase 2 [Raphanus sativus]	IPR006379(TIGRFAM);HAD-superfamily hydrolase, subfamily IIB| IPR006380(Pfam);Sucrose-phosphatase-like, N-terminal| IPR012847(TIGRFAM);Sucrose phosphatase, plant/cyanobacteria| IPR032710(SUPERFAMILY);NTF2-like domain superfamily| IPR013679(Pfam);Sucrose-phosphatase, C-terminal| IPR036412(SUPERFAMILY);HAD-like superfamily	AT2G35840.4 | Sucrose-6F-phosphate phosphohydrolase family protein | Chr2:15053952-15055776 FORWARD LENGTH=422 | 201606	SPP2 (RSG26840)	7.49729	14.9439	9.97193	10.4702	23.0456	8.85437	11.9714	7.18414	8.50729	6.80045	16.9758	15.0428	12.8133	10.2589	10.0203	9.63655	9.23672	10.7089	11.465	22.5976	20.8929	25.6463	8.81559	9.52945	8.21808	13.6242	10.4547	11.8354
PREDICTED: probable sucrose-phosphatase 2 [Raphanus sativus] &gt;gi|1072930755|ref|XP_018476037.1| PREDICTED: probable sucrose-phosphatase 2 [Raphanus sativus]	IPR036412(SUPERFAMILY);HAD-like superfamily| IPR006380(Pfam);Sucrose-phosphatase-like, N-terminal| IPR006379(TIGRFAM);HAD-superfamily hydrolase, subfamily IIB| IPR013679(Pfam);Sucrose-phosphatase, C-terminal| IPR012847(TIGRFAM);Sucrose phosphatase, plant/cyanobacteria	AT2G35840.4 | Sucrose-6F-phosphate phosphohydrolase family protein | Chr2:15053952-15055776 FORWARD LENGTH=422 | 201606	SPP2 (RSG32433)	0.0359366	0	0.0163875	0.0187275	0.0520297	0	0	0	0.10781	0	0	0	0	0	0	0.0491626	0	0.0561825	0	0	0	0.156089	0	0	0	0	0	0
PREDICTED: probable sucrose-phosphatase 3a isoform X1 [Raphanus sativus]	IPR012847(TIGRFAM);Sucrose phosphatase, plant/cyanobacteria| IPR032710(SUPERFAMILY);NTF2-like domain superfamily| IPR036412(SUPERFAMILY);HAD-like superfamily| IPR006380(Pfam);Sucrose-phosphatase-like, N-terminal| IPR006379(TIGRFAM);HAD-superfamily hydrolase, subfamily IIB| IPR013679(Pfam);Sucrose-phosphatase, C-terminal	AT3G54270.1 | sucrose-6F-phosphate phosphohydrolase family protein | Chr3:20087419-20089735 REVERSE LENGTH=425 | 201606	SPP3 (RSG11701)	1.78021	0.778917	0.285004	0.659054	0.438148	0.894181	0.742615	1.36857	1.7882	2.18386	0.588282	1.26547	0.483001	0.192016	0.382689	0.280308	0.565419	0.859075	0.55267	0.131432	0.562734	0.620279	0.925659	0.859681	0.897204	0.365294	0.989441	0.873111
PREDICTED: probable sucrose-phosphatase 3b isoform X1 [Raphanus sativus]	IPR032710(SUPERFAMILY);NTF2-like domain superfamily| IPR006379(TIGRFAM);HAD-superfamily hydrolase, subfamily IIB| IPR012847(TIGRFAM);Sucrose phosphatase, plant/cyanobacteria| IPR006380(Pfam);Sucrose-phosphatase-like, N-terminal| IPR013679(Pfam);Sucrose-phosphatase, C-terminal| IPR036412(SUPERFAMILY);HAD-like superfamily	AT3G52340.5 | sucrose-6F-phosphate phosphohydrolase 2 | Chr3:19407376-19409182 FORWARD LENGTH=435 | 201606	SPP3 (RSG43616)	0.356425	0.857571	1.03412	2.23233	2.09833	0.568608	0.906409	0.634378	0.146979	0.287919	0.33402	1.17922	1.05948	0.515346	1.51461	1.07239	2.14576	3.96103	0.590196	2.12902	2.40276	1.76319	0.452152	0.69842	0.555253	0.453544	1.78452	0.481162

## Sheet: Table S4
Supplementary Table 4. Expression values (FPKM) and functional annotation of genes encoding the sugar transporters in radish roots.
Description			Gene name (Gene ID)	Average FPKM							FPKM
											JP-61			IT-15			RA-82			JP-64			RA-92			RA-74			IT-8
nr BLAST	InterProScan	Araport11		JP-61	IT-15	RA-82	JP-64	RA-92	RA-74	IT-8	61_1	61_4	61_7	15_2	15_3	15_6	82_3	82_5	82_7	64_1	64_3	64_4	92_1	92_2	92_4	74_5	74_6	74_7	8_2	8_4	8_6
sucrose transporter 1-5, partial [Brassica napus]		AT1G22710.1 | sucrose-proton symporter 2 | Chr1:8030911-8032970 REVERSE LENGTH=512 | 201606	SUC1 (RSG21948)	16.3248	21.227	5.79048	11.8988	34.8385	23.661	19.6856	15.9748	12.1474	20.8523	18.7089	25.2995	19.6726	4.46098	7.10866	5.8018	19.0034	8.93503	7.75796	25.9975	51.4428	27.0752	20.6235	23.9813	26.3781	23.9004	17.9912	17.1651
PREDICTED: sucrose transport protein SUC1 [Raphanus sativus]	IPR036259(SUPERFAMILY);MFS transporter superfamily| IPR005989(TIGRFAM);Sucrose/H+ symporter, plant	AT1G71880.1 | sucrose-proton symporter 1 | Chr1:27054334-27056100 FORWARD LENGTH=513 | 201606	SUC1 (RSG27556)	0.497562	1.22511	0.0205685	2.48914	0.0206381	0.0874347	1.83564	0.68111	0.811576	0	0.780539	2.38922	0.505565	0	0.0205847	0.0411209	2.37227	2.02068	3.07449	0	0.0619143	0	0.0373431	0.224961	0	2.94736	0	2.55956
PREDICTED: sucrose transport protein SUC1-like [Raphanus sativus]	IPR036259(SUPERFAMILY);MFS transporter superfamily| IPR005989(TIGRFAM);Sucrose/H+ symporter, plant	AT1G71880.1 | sucrose-proton symporter 1 | Chr1:27054334-27056100 FORWARD LENGTH=513 | 201606	SUC1 (RSG33742)	0.0288856	0.00572444	0.0115408	0.0131657	0.112343	0.0224473	0.287436	0	0	0.0866567	0	0.0171733	0	0	0.0346224	0	0	0.0197598	0.0197372	0.198181	0.138849	0	0	0.0315311	0.0358109	0.150875	0.65219	0.0592438
PREDICTED: sucrose transport protein SUC1-like [Raphanus sativus]	IPR036259(SUPERFAMILY);MFS transporter superfamily	AT1G71880.1 | sucrose-proton symporter 1 | Chr1:27054334-27056100 FORWARD LENGTH=513 | 201606	SUC1 (RSG33743)	0.00597532	0	0	0	0	0	0.0338473	0	0	0.017926	0	0	0	0	0	0	0	0	0	0	0	0	0	0	0	0	0.0198402	0.0817018
PREDICTED: sucrose transport protein SUC1-like isoform X1 [Raphanus sativus]	IPR005989(TIGRFAM);Sucrose/H+ symporter, plant| IPR036259(SUPERFAMILY);MFS transporter superfamily	AT1G71880.1 | sucrose-proton symporter 1 | Chr1:27054334-27056100 FORWARD LENGTH=513 | 201606	SUC1 (RSG49762)	43.5213	60.9067	19.9526	34.7617	101.25	63.6269	57.2612	41.887	38.03	50.6469	56.1575	77.4047	49.1578	16.2072	27.5696	16.0809	51.0436	28.7667	24.4747	80.471	131.902	91.3781	47.008	69.8616	74.011	69.3395	49.1467	53.2974
PREDICTED: sucrose transport protein SUC2 [Raphanus sativus]	IPR036259(SUPERFAMILY);MFS transporter superfamily| IPR005989(TIGRFAM);Sucrose/H+ symporter, plant	AT1G22710.1 | sucrose-proton symporter 2 | Chr1:8030911-8032970 REVERSE LENGTH=512 | 201606	SUC2 (RSG35389)	2.83459	4.85183	17.3338	1.46401	30.6174	23.6976	18.2646	2.33769	3.333	2.83307	3.72079	4.67874	6.15595	14.964	22.7095	14.3278	1.85383	1.54392	0.994283	26.8742	40.5585	24.4195	18.1451	23.0158	29.9319	9.99363	34.6691	10.131
PREDICTED: sucrose transport protein SUC2 isoform X1 [Raphanus sativus] &gt;gi|1072907652|ref|XP_018434066.1| PREDICTED: sucrose transport protein SUC2 isoform X2 [Raphanus sativus]	IPR020846(CDD);Major facilitator superfamily domain| IPR036259(SUPERFAMILY);MFS transporter superfamily| IPR005989(TIGRFAM);Sucrose/H+ symporter, plant	AT1G22710.1 | sucrose-proton symporter 2 | Chr1:8030911-8032970 REVERSE LENGTH=512 | 201606	SUC2 (RSG51374)	16.8291	8.30632	30.693	19.6874	30.5799	18.7683	18.5852	14.0972	16.9437	19.4464	12.094	6.49772	6.32721	26.1053	37.6337	28.34	21.1485	24.2659	13.648	28.3129	40.477	22.9497	18.5405	18.6666	19.0977	14.2361	20.5532	20.9663
PREDICTED: sucrose transport protein SUC2 isoform X1 [Raphanus sativus] &gt;gi|1072907652|ref|XP_018434066.1| PREDICTED: sucrose transport protein SUC2 isoform X2 [Raphanus sativus]		AT1G22710.1 | sucrose-proton symporter 2 | Chr1:8030911-8032970 REVERSE LENGTH=512 | 201606	SUC2 (RSG53273)	8.40765	4.42466	11.8587	7.8467	13.7062	11.7184	9.1253	8.37454	8.55826	8.29016	5.58391	3.9117	3.77838	11.1771	13.9801	10.419	8.85802	8.5516	6.13049	11.7367	18.5448	10.8372	9.55939	12.4707	13.1252	7.14096	9.9301	10.3048
PREDICTED: sucrose transport protein SUC3-like [Raphanus sativus]	IPR011701(Pfam);Major facilitator superfamily| IPR020846(CDD);Major facilitator superfamily domain| IPR036259(SUPERFAMILY);MFS transporter superfamily	AT2G02860.1 | sucrose transporter 2 | Chr2:828546-832296 REVERSE LENGTH=594 | 201606	SUC3 (RSG21705)	15.7631	12.7218	9.27958	15.5518	9.79365	11.2005	13.4967	13.428	14.5422	19.3191	11.6897	12.0099	14.4657	9.10408	9.49087	9.2438	16.769	14.5376	15.3487	10.685	9.54182	9.15412	9.8545	12.2203	11.5267	12.3395	12.8234	15.3272
PREDICTED: sucrose transport protein SUC3-like isoform X1 [Raphanus sativus] &gt;gi|1073019904|ref|XP_018461251.1| PREDICTED: sucrose transport protein SUC3-like isoform X1 [Raphanus sativus]	IPR011701(Pfam);Major facilitator superfamily| IPR036259(SUPERFAMILY);MFS transporter superfamily| IPR020846(CDD);Major facilitator superfamily domain	AT2G02860.1 | sucrose transporter 2 | Chr2:828546-832296 REVERSE LENGTH=594 | 201606	SUC3 (RSG41608)	9.5354	4.77023	2.78681	3.66476	4.7426	3.15468	4.65352	6.18877	8.29446	14.123	4.43523	5.17244	4.703	2.73653	3.71985	1.90405	4.69295	3.6932	2.60813	4.47086	5.66141	4.09554	2.80399	3.22818	3.43188	4.23373	4.19036	5.53647
PREDICTED: sucrose transport protein SUC4 [Raphanus sativus] &gt;gi|1072903094|ref|XP_018469426.1| PREDICTED: sucrose transport protein SUC4 [Raphanus sativus]	IPR005989(TIGRFAM);Sucrose/H+ symporter, plant| IPR036259(SUPERFAMILY);MFS transporter superfamily	AT1G09960.1 | sucrose transporter 4 | Chr1:3244258-3246718 FORWARD LENGTH=510 | 201606	SUC4 (RSG00198)	2.0756	1.30075	0.788071	1.53589	0.0663298	1.69716	1.1915	1.68326	2.26502	2.27852	1.20609	1.55381	1.14236	0.660593	0.752854	0.950764	1.76439	1.5804	1.26287	0.0198132	0.0694077	0.109769	2.38617	1.43432	1.27098	2.18715	0.153419	1.23394
PREDICTED: sucrose transport protein SUC4-like [Raphanus sativus]	IPR005989(TIGRFAM);Sucrose/H+ symporter, plant| IPR036259(SUPERFAMILY);MFS transporter superfamily	AT1G09960.1 | sucrose transporter 4 | Chr1:3244258-3246718 FORWARD LENGTH=510 | 201606	SUC4 (RSG35076)	0.345097	0.42591	0.587711	0.511974	0.638043	0.989458	1.23086	0.199666	0.44456	0.391063	0.36106	0.383699	0.532971	0.362334	0.723776	0.677024	0.806272	0.437116	0.292533	0.539239	0.771728	0.603162	1.27828	0.913745	0.776348	1.09663	1.00143	1.59452
PREDICTED: putative sucrose transport protein SUC6 [Raphanus sativus]	IPR020846(CDD);Major facilitator superfamily domain| IPR005989(TIGRFAM);Sucrose/H+ symporter, plant| IPR036259(SUPERFAMILY);MFS transporter superfamily	AT1G66570.3 | sucrose-proton symporter 7 | Chr1:24835403-24837242 REVERSE LENGTH=456 | 201606	SUC6 (RSG25475)	0	0	0	0	0	0	0	0	0	0	0	0	0	0	0	0	0	0	0	0	0	0	0	0	0	0	0	0
PREDICTED: putative sucrose transport protein SUC6 [Raphanus sativus]	IPR036259(SUPERFAMILY);MFS transporter superfamily| IPR020846(CDD);Major facilitator superfamily domain	AT1G66570.2 | sucrose-proton symporter 7 | Chr1:24835467-24837242 REVERSE LENGTH=417 | 201606	SUC6 (RSG55280)	0	0.0146413	0	0	0	0	0	0	0	0	0.0439238	0	0	0	0	0	0	0	0	0	0	0	0	0	0	0	0	0
PREDICTED: sucrose transport protein SUC8-like isoform X1 [Raphanus sativus]	IPR020846(CDD);Major facilitator superfamily domain| IPR036259(SUPERFAMILY);MFS transporter superfamily| IPR005989(TIGRFAM);Sucrose/H+ symporter, plant	AT1G71880.1 | sucrose-proton symporter 1 | Chr1:27054334-27056100 FORWARD LENGTH=513 | 201606	SUC8 (RSG00858)	0	0	0	0.0230172	0	0	0.0059238	0	0	0	0	0	0	0	0	0	0.0690515	0	0	0	0	0	0	0	0	0	0	0.0177714
PREDICTED: sucrose transport protein SUC8 [Raphanus sativus]	IPR005989(TIGRFAM);Sucrose/H+ symporter, plant| IPR020846(CDD);Major facilitator superfamily domain| IPR036259(SUPERFAMILY);MFS transporter superfamily	AT1G66570.1 | sucrose-proton symporter 7 | Chr1:24835309-24837242 REVERSE LENGTH=491 | 201606	SUC8 (RSG09659)	0.00682992	0.0619768	0	0.0231245	0	0.0496033	0	0	0	0.0204898	0	0.0812118	0.104719	0	0	0	0.0226787	0.0233608	0.023334	0	0	0	0.0742555	0.0745545	0	0	0	0
PREDICTED: sugar transport protein 1 [Raphanus sativus]	IPR036259(SUPERFAMILY);MFS transporter superfamily| IPR003663(TIGRFAM);Sugar/inositol transporter| IPR020846(CDD);Major facilitator superfamily domain| IPR005828(Pfam);Major facilitator, sugar transporter-like| IPR005829(ProSitePatterns);Sugar transporter, conserved site	AT1G11260.1 | sugar transporter 1 | Chr1:3777460-3780133 FORWARD LENGTH=522 | 201606	STP1 (RSG00099)	15.6107	42.2926	9.25633	17.938	42.1372	25.5111	21.3093	16.5024	15.6305	14.6992	34.9177	56.2028	35.7572	8.77447	10.3098	8.68476	20.8255	16.7305	16.2581	35.4082	37.9961	53.0072	22.7142	33.4167	20.4023	24.6055	13.8877	25.4349
PREDICTED: sugar transport protein 1 [Raphanus sativus]	IPR003663(TIGRFAM);Sugar/inositol transporter| IPR020846(CDD);Major facilitator superfamily domain| IPR005829(ProSitePatterns);Sugar transporter, conserved site| IPR005828(Pfam);Major facilitator, sugar transporter-like| IPR036259(SUPERFAMILY);MFS transporter superfamily	AT1G11260.1 | sugar transporter 1 | Chr1:3777460-3780133 FORWARD LENGTH=522 | 201606	STP1 (RSG02031)	2.15406	0.0132951	0.965216	1.4909	0.440727	2.52066	0.158027	1.73345	2.56853	2.1602	0	0.0398852	0	0.417874	1.15256	1.32522	2.85135	1.46855	0.152799	0.598359	0.497154	0.226667	3.13631	1.70873	2.71692	0.116802	0.326703	0.0305765
PREDICTED: sugar transport protein 2-like [Raphanus sativus]	IPR036259(SUPERFAMILY);MFS transporter superfamily| IPR003663(PRINTS);Sugar/inositol transporter| IPR005828(Pfam);Major facilitator, sugar transporter-like| IPR020846(ProSiteProfiles);Major facilitator superfamily domain| IPR005829(ProSitePatterns);Sugar transporter, conserved site	AT1G07340.1 | sugar transporter 2 | Chr1:2254873-2256712 FORWARD LENGTH=498 | 201606	STP2 (RSG06632)	0.00540287	0	0	0.00615286	0	0	0	0	0	0.0162086	0	0	0	0	0	0	0	0	0.0184586	0	0	0	0	0	0	0	0	0
PREDICTED: sugar transport protein 2-like [Raphanus sativus]	IPR020846(ProSiteProfiles);Major facilitator superfamily domain| IPR005828(Pfam);Major facilitator, sugar transporter-like| IPR003663(PRINTS);Sugar/inositol transporter| IPR005829(ProSitePatterns);Sugar transporter, conserved site| IPR036259(SUPERFAMILY);MFS transporter superfamily	AT1G07340.1 | sugar transporter 2 | Chr1:2254873-2256712 FORWARD LENGTH=498 | 201606	STP2 (RSG07629)	0	0	0	0	0.0145148	0	0	0	0	0	0	0	0	0	0	0	0	0	0	0.0435445	0	0	0	0	0	0	0	0
PREDICTED: sugar transport protein 3 [Raphanus sativus]	IPR020846(CDD);Major facilitator superfamily domain| IPR003663(PRINTS);Sugar/inositol transporter| IPR005829(ProSitePatterns);Sugar transporter, conserved site| IPR036259(SUPERFAMILY);MFS transporter superfamily| IPR005828(Pfam);Major facilitator, sugar transporter-like	AT5G61520.1 | Major facilitator superfamily protein | Chr5:24739358-24741175 REVERSE LENGTH=514 | 201606	STP3 (RSG23396)	0.0118669	0.00605577	0.0773601	0.113561	0.285244	0.2257	0.221917	0.0356006	0	0	0	0	0.0181673	0.0190877	0.177529	0.0354639	0.118034	0	0.222648	0.060971	0.569567	0.225193	0.483088	0.194013	0	0.508378	0.157371	0
PREDICTED: sugar transport protein 4-like [Raphanus sativus]	IPR020846(CDD);Major facilitator superfamily domain| IPR005828(Pfam);Major facilitator, sugar transporter-like| IPR005829(ProSitePatterns);Sugar transporter, conserved site| IPR003663(PRINTS);Sugar/inositol transporter| IPR036259(SUPERFAMILY);MFS transporter superfamily	AT3G19930.2 | sugar transporter 4 | Chr3:6935048-6936841 FORWARD LENGTH=514 | 201606	STP4 (RSG05445)	1.15098	0.0559271	0.10852	0.16516	0.00610398	0.292059	2.26095	1.31856	0.580082	1.55429	0.0935896	0.0181191	0.0560728	0.216016	0.0730582	0.0364861	0.161914	0.333567	0	0	0.0183119	0	0.16567	0.332675	0.37783	1.52361	2.5298	2.72944
PREDICTED: sugar transport protein 4 [Raphanus sativus]	IPR020846(ProSiteProfiles);Major facilitator superfamily domain| IPR005828(Pfam);Major facilitator, sugar transporter-like| IPR005829(ProSitePatterns);Sugar transporter, conserved site| IPR003663(PRINTS);Sugar/inositol transporter| IPR036259(SUPERFAMILY);MFS transporter superfamily	AT3G19930.2 | sugar transporter 4 | Chr3:6935048-6936841 FORWARD LENGTH=514 | 201606	STP4 (RSG12678)	5.43182	4.44478	4.06591	5.29042	3.88952	4.76288	5.43008	5.63131	4.07492	6.58925	5.39598	6.26801	1.67034	4.34023	3.35223	4.50528	4.33701	7.17196	4.36229	3.67693	4.5223	3.46934	3.88442	5.46648	4.93773	5.33188	2.4893	8.46905
PREDICTED: sugar transport protein 4 [Raphanus sativus]	IPR020846(CDD);Major facilitator superfamily domain| IPR005829(ProSitePatterns);Sugar transporter, conserved site| IPR003663(PRINTS);Sugar/inositol transporter| IPR005828(Pfam);Major facilitator, sugar transporter-like| IPR036259(SUPERFAMILY);MFS transporter superfamily	AT3G19930.2 | sugar transporter 4 | Chr3:6935048-6936841 FORWARD LENGTH=514 | 201606	STP4 (RSG37207)	1.28301	0.819748	2.87601	1.41759	10.3058	0.398873	3.72816	1.03311	1.60583	1.2101	0.649807	0.49142	1.31802	2.42871	3.94311	2.25621	1.4272	1.42489	1.40067	9.00555	15.7538	6.15798	0.143785	0.397	0.655834	6.95706	1.51496	2.71245
PREDICTED: sugar transport protein 5 [Raphanus sativus]	IPR003663(TIGRFAM);Sugar/inositol transporter| IPR020846(CDD);Major facilitator superfamily domain| IPR005829(ProSitePatterns);Sugar transporter, conserved site| IPR005828(Pfam);Major facilitator, sugar transporter-like| IPR036259(SUPERFAMILY);MFS transporter superfamily	AT1G34580.1 | Major facilitator superfamily protein | Chr1:12660631-12663553 FORWARD LENGTH=506 | 201606	STP5 (RSG43778)	0.0404551	0.224807	0.0791505	0.00491154	0	0.00891144	0.059896	0.0388742	0.0566139	0.0258771	0.516529	0.0256412	0.132252	0.0694761	0.142159	0.0258166	0	0	0.0147346	0	0	0	0	0	0.0267343	0.0482717	0.0429605	0.0884557
PREDICTED: sugar transport protein 6-like [Raphanus sativus]	IPR003663(PRINTS);Sugar/inositol transporter| IPR005829(ProSitePatterns);Sugar transporter, conserved site| IPR005828(Pfam);Major facilitator, sugar transporter-like| IPR036259(SUPERFAMILY);MFS transporter superfamily| IPR020846(ProSiteProfiles);Major facilitator superfamily domain	AT3G05960.1 | sugar transporter 6 | Chr3:1783587-1785334 REVERSE LENGTH=507 | 201606	STP6 (RSG10150)	0.00438806	0	0.33106	0.00984492	0.127805	0	0.166855	0.0131642	0	0	0	0	0	0.127046	0.538294	0.327841	0.0145486	0.0149862	0	0.225455	0.157958	0	0	0	0	0.310584	0.160028	0.0299543
PREDICTED: sugar transport protein 6 [Raphanus sativus]	IPR003663(TIGRFAM);Sugar/inositol transporter| IPR005829(ProSitePatterns);Sugar transporter, conserved site| IPR036259(SUPERFAMILY);MFS transporter superfamily| IPR020846(ProSiteProfiles);Major facilitator superfamily domain| IPR005828(Pfam);Major facilitator, sugar transporter-like	AT3G05960.1 | sugar transporter 6 | Chr3:1783587-1785334 REVERSE LENGTH=507 | 201606	STP6 (RSG37610)	0.00567469	0	0.00609427	0	0	0	0	0	0	0.0170241	0	0	0	0.0182828	0	0	0	0	0	0	0	0	0	0	0	0	0	0
PREDICTED: sugar transport protein 6-like [Raphanus sativus]	IPR005829(ProSitePatterns);Sugar transporter, conserved site| IPR003663(PRINTS);Sugar/inositol transporter| IPR020846(ProSiteProfiles);Major facilitator superfamily domain| IPR036259(SUPERFAMILY);MFS transporter superfamily| IPR005828(Pfam);Major facilitator, sugar transporter-like	AT3G05960.1 | sugar transporter 6 | Chr3:1783587-1785334 REVERSE LENGTH=507 | 201606	STP6 (RSG43245)	0.00648848	0	0	0	0	0	0	0.0194654	0	0	0	0	0	0	0	0	0	0	0	0	0	0	0	0	0	0	0	0
sugar transport protein 7-like [Brassica napus]	IPR036259(SUPERFAMILY);MFS transporter superfamily| IPR003663(PRINTS);Sugar/inositol transporter| IPR005829(ProSitePatterns);Sugar transporter, conserved site| IPR020846(CDD);Major facilitator superfamily domain| IPR005828(Pfam);Major facilitator, sugar transporter-like	AT4G02050.2 | sugar transporter protein 7 | Chr4:898387-900095 REVERSE LENGTH=513 | 201606	STP7 (RSG19854)	0	0	0	0	0	0	0	0	0	0	0	0	0	0	0	0	0	0	0	0	0	0	0	0	0	0	0	0
PREDICTED: sugar transport protein 7 isoform X2 [Raphanus sativus]	IPR005829(ProSitePatterns);Sugar transporter, conserved site| IPR003663(PRINTS);Sugar/inositol transporter| IPR020846(ProSiteProfiles);Major facilitator superfamily domain| IPR005828(Pfam);Major facilitator, sugar transporter-like| IPR036259(SUPERFAMILY);MFS transporter superfamily	AT4G02050.2 | sugar transporter protein 7 | Chr4:898387-900095 REVERSE LENGTH=513 | 201606	STP7 (RSG22896)	0.112479	0.106453	0.726032	0.155207	0.0857223	0.36758	0.169673	0.157185	0.0429216	0.13733	0.240987	0.0583191	0.0200533	0.337107	0.97979	0.8612	0.130287	0.17894	0.156393	0.112167	0	0.144999	0.924278	0.178461	0	0	0.173708	0.335311
PREDICTED: sugar transport protein 7 [Brassica oleracea var. oleracea]	IPR020846(CDD);Major facilitator superfamily domain| IPR005828(Pfam);Major facilitator, sugar transporter-like| IPR036259(SUPERFAMILY);MFS transporter superfamily| IPR005829(ProSitePatterns);Sugar transporter, conserved site| IPR003663(PRINTS);Sugar/inositol transporter	AT4G02050.2 | sugar transporter protein 7 | Chr4:898387-900095 REVERSE LENGTH=513 | 201606	STP7 (RSG38442)	0	0	0	0	0.0320379	0	0	0	0	0	0	0	0	0	0	0	0	0	0	0.0499718	0	0.046142	0	0	0	0	0	0
PREDICTED: sugar transport protein 7-like [Raphanus sativus] &gt;gi|1072930592|ref|XP_018475955.1| PREDICTED: sugar transport protein 7-like [Raphanus sativus] &gt;gi|1072930594|ref|XP_018475956.1| PREDICTED: sugar transport protein 7-like [Raphanus sativus]	IPR036259(SUPERFAMILY);MFS transporter superfamily| IPR005828(Pfam);Major facilitator, sugar transporter-like| IPR003663(PRINTS);Sugar/inositol transporter| IPR020846(ProSiteProfiles);Major facilitator superfamily domain	AT4G02050.2 | sugar transporter protein 7 | Chr4:898387-900095 REVERSE LENGTH=513 | 201606	STP7 (RSG38626)	0.3055	0.0364886	0.327246	0.883325	0.109703	0.397028	0.274293	0.0535886	0.702388	0.160524	0.0547725	0	0.0546935	0.287321	0.37412	0.320297	1.12526	1.1591	0.365614	0.0611853	0.267923	0	0.872614	0.0973475	0.221122	0.465803	0.296108	0.0609687
PREDICTED: sugar transport protein 7-like [Raphanus sativus] &gt;gi|1072930592|ref|XP_018475955.1| PREDICTED: sugar transport protein 7-like [Raphanus sativus] &gt;gi|1072930594|ref|XP_018475956.1| PREDICTED: sugar transport protein 7-like [Raphanus sativus]	IPR020846(ProSiteProfiles);Major facilitator superfamily domain| IPR003663(PRINTS);Sugar/inositol transporter| IPR005828(Pfam);Major facilitator, sugar transporter-like| IPR005829(ProSitePatterns);Sugar transporter, conserved site| IPR036259(SUPERFAMILY);MFS transporter superfamily	AT4G02050.2 | sugar transporter protein 7 | Chr4:898387-900095 REVERSE LENGTH=513 | 201606	STP7 (RSG53086)	0.213373	0.0175315	0.166594	0.741521	0.15442	1.01253	0.191632	0.051532	0.56286	0.0257272	0	0	0.0525944	0.165777	0.282671	0.0513341	1.11055	0.586641	0.527373	0.147093	0.180348	0.13582	1.0256	0.842504	1.1695	0.223963	0.0284744	0.322459
PREDICTED: sugar transport protein 8-like [Raphanus sativus]	IPR003663(PRINTS);Sugar/inositol transporter| IPR005828(Pfam);Major facilitator, sugar transporter-like| IPR005829(ProSitePatterns);Sugar transporter, conserved site| IPR020846(ProSiteProfiles);Major facilitator superfamily domain| IPR036259(SUPERFAMILY);MFS transporter superfamily	AT5G26250.1 | Major facilitator superfamily protein | Chr5:9196758-9198681 FORWARD LENGTH=507 | 201606	STP8 (RSG28812)	0	0	0	0	0	0	0.0057083	0	0	0	0	0	0	0	0	0	0	0	0	0	0	0	0	0	0	0	0	0.0171249
PREDICTED: sugar transport protein 9-like [Raphanus sativus]	IPR005829(ProSitePatterns);Sugar transporter, conserved site| IPR003663(PRINTS);Sugar/inositol transporter| IPR020846(ProSiteProfiles);Major facilitator superfamily domain| IPR005828(Pfam);Major facilitator, sugar transporter-like| IPR036259(SUPERFAMILY);MFS transporter superfamily	AT1G50310.1 | sugar transporter 9 | Chr1:18635984-18638110 FORWARD LENGTH=517 | 201606	STP9 (RSG14662)	0.0267298	0	0.0266782	0.00608623	0	0.0678273	0.0354903	0.0160572	0	0.0641322	0	0	0	0	0.0480433	0.0319912	0	0	0.0182587	0	0	0	0.174313	0.0291691	0	0	0.106471	0
PREDICTED: sugar transport protein 9 [Raphanus sativus]	IPR005829(ProSitePatterns);Sugar transporter, conserved site| IPR036259(SUPERFAMILY);MFS transporter superfamily| IPR005828(Pfam);Major facilitator, sugar transporter-like| IPR003663(PRINTS);Sugar/inositol transporter| IPR020846(CDD);Major facilitator superfamily domain	AT1G50310.1 | sugar transporter 9 | Chr1:18635984-18638110 FORWARD LENGTH=517 | 201606	STP9 (RSG27091)	0.107115	0.033138	0.181864	0.315757	0.219972	0.0391461	0.0557161	0.0810543	0.159357	0.0809322	0.0994139	0	0	0.173833	0.291018	0.0807431	0.394144	0.110727	0.442401	0.16658	0.356612	0.136723	0.0879903	0.0294482	0	0.0201297	0.0179149	0.129104
PREDICTED: sugar transport protein 10-like [Brassica rapa]	IPR020846(ProSiteProfiles);Major facilitator superfamily domain| IPR005828(Pfam);Major facilitator, sugar transporter-like| IPR036259(SUPERFAMILY);MFS transporter superfamily| IPR005829(ProSitePatterns);Sugar transporter, conserved site	AT3G19940.1 | Major facilitator superfamily protein | Chr3:6938211-6939975 FORWARD LENGTH=514 | 201606	STP10 (RSG12679)	0.0255707	0	0	0.0728125	0	0.0527957	0	0.0383849	0	0.0383271	0	0	0	0	0	0	0	0.17479	0.0436475	0	0	0	0	0	0.158387	0	0	0
PREDICTED: sugar transport protein 10-like [Brassica rapa]	IPR003663(PRINTS);Sugar/inositol transporter| IPR036259(SUPERFAMILY);MFS transporter superfamily| IPR020846(ProSiteProfiles);Major facilitator superfamily domain| IPR005828(Pfam);Major facilitator, sugar transporter-like	AT3G19940.1 | Major facilitator superfamily protein | Chr3:6938211-6939975 FORWARD LENGTH=514 | 201606	STP10 (RSG53326)	0	0	0	0	0	0.0305503	0	0	0	0	0	0	0	0	0	0	0	0	0	0	0	0	0	0	0.0916509	0	0	0
PREDICTED: sugar transport protein 10-like, partial [Raphanus sativus]	IPR005828(Pfam);Major facilitator, sugar transporter-like| IPR036259(SUPERFAMILY);MFS transporter superfamily| IPR020846(CDD);Major facilitator superfamily domain	AT3G19940.1 | Major facilitator superfamily protein | Chr3:6938211-6939975 FORWARD LENGTH=514 | 201606	STP10 (RSG63411)	0.192455	0	0	0.121718	0	0.161299	0	0.407126	0.088937	0.0813026	0	0	0	0	0	0	0.179976	0	0.185177	0	0	0	0	0.147915	0.335984	0	0	0
PREDICTED: sugar transport protein 11-like [Raphanus sativus] &gt;gi|1072941809|ref|XP_018481468.1| PREDICTED: sugar transport protein 11-like [Raphanus sativus]	IPR020846(CDD);Major facilitator superfamily domain| IPR005829(ProSitePatterns);Sugar transporter, conserved site| IPR003663(PRINTS);Sugar/inositol transporter| IPR005828(Pfam);Major facilitator, sugar transporter-like| IPR036259(SUPERFAMILY);MFS transporter superfamily	AT5G23270.1 | sugar transporter 11 | Chr5:7839132-7840874 FORWARD LENGTH=514 | 201606	STP11 (RSG13872)	0.00725373	0	0	0	0	0	0	0	0.0217612	0	0	0	0	0	0	0	0	0	0	0	0	0	0	0	0	0	0	0
PREDICTED: sugar transport protein 13 isoform X1 [Raphanus sativus] &gt;gi|1073002883|ref|XP_018452423.1| PREDICTED: sugar transport protein 13 isoform X2 [Raphanus sativus]	IPR003663(TIGRFAM);Sugar/inositol transporter| IPR036259(SUPERFAMILY);MFS transporter superfamily| IPR005828(Pfam);Major facilitator, sugar transporter-like| IPR005829(ProSitePatterns);Sugar transporter, conserved site| IPR020846(CDD);Major facilitator superfamily domain	AT5G26340.1 | Major facilitator superfamily protein | Chr5:9243851-9246994 REVERSE LENGTH=526 | 201606	STP13 (RSG04983)	0.1602	0.074996	0.190405	0.0329504	5.35851	0.0332566	0.531512	0.154277	0.0842547	0.24207	0.0337896	0	0.191198	0.153618	0.384664	0.0329324	0.0487146	0.0125449	0.0375917	6.35387	7.52593	2.19574	0.0797517	0.0200182	0	1.2589	0.0974251	0.23821
PREDICTED: sugar transport protein 13-like [Raphanus sativus]	IPR036259(SUPERFAMILY);MFS transporter superfamily| IPR020846(ProSiteProfiles);Major facilitator superfamily domain| IPR005828(Pfam);Major facilitator, sugar transporter-like| IPR003663(PRINTS);Sugar/inositol transporter| IPR005829(ProSitePatterns);Sugar transporter, conserved site	AT5G26340.1 | Major facilitator superfamily protein | Chr5:9243851-9246994 REVERSE LENGTH=526 | 201606	STP13 (RSG28814)	0.00926439	0.0153184	2.28918	0.0545892	0.00316009	0.0108465	0.0186104	0.00899237	0.00982195	0.00897883	0.0459552	0	0	0.896773	4.10753	1.86323	0	0.143317	0.0204505	0	0	0.00948027	0.0325396	0	0	0.0558311	0	0
PREDICTED: sugar transport protein 14 isoform X1 [Raphanus sativus]	IPR003663(TIGRFAM);Sugar/inositol transporter| IPR005829(ProSitePatterns);Sugar transporter, conserved site| IPR020846(CDD);Major facilitator superfamily domain| IPR005828(Pfam);Major facilitator, sugar transporter-like| IPR036259(SUPERFAMILY);MFS transporter superfamily	AT1G77210.2 | sugar transporter 14 | Chr1:29009036-29010980 REVERSE LENGTH=504 | 201606	STP14 (RSG36250)	0	0.109603	0.0136072	0	0.00519461	0	0.00517622	0	0	0	0.0139505	0.175554	0.139304	0	0.0272252	0.0135966	0	0	0	0.0155838	0	0	0	0	0	0	0	0.0155287
PREDICTED: monosaccharide-sensing protein 1 [Raphanus sativus]	IPR020846(ProSiteProfiles);Major facilitator superfamily domain| IPR005828(Pfam);Major facilitator, sugar transporter-like| IPR005829(ProSitePatterns);Sugar transporter, conserved site| IPR036259(SUPERFAMILY);MFS transporter superfamily| IPR003663(PRINTS);Sugar/inositol transporter	AT1G20840.2 | tonoplast monosaccharide transporter1 | Chr1:7245107-7247674 REVERSE LENGTH=734 | 201606	TMT1 (RSG15186)	39.0169	40.1057	23.7293	35.3007	52.73	17.8706	20.774	42.4149	38.7348	35.9009	45.7295	42.0833	32.5044	22.0072	25.5455	23.6352	38.0762	32.972	34.8538	49.1258	51.0775	57.9867	20.8987	18.2061	14.507	22.4967	18.2	21.6253
PREDICTED: monosaccharide-sensing protein 1-like [Raphanus sativus] &gt;gi|1072908500|ref|XP_018437651.1| PREDICTED: monosaccharide-sensing protein 1-like [Raphanus sativus] &gt;gi|1072908502|ref|XP_018437658.1| PREDICTED: monosaccharide-sensing protein 1-like [Raphanus sativus] &gt;gi|1072908504|ref|XP_018437666.1| PREDICTED: monosaccharide-sensing protein 1-like [Raphanus sativus]	IPR003663(PRINTS);Sugar/inositol transporter| IPR005828(Pfam);Major facilitator, sugar transporter-like| IPR020846(CDD);Major facilitator superfamily domain| IPR036259(SUPERFAMILY);MFS transporter superfamily	AT1G20840.2 | tonoplast monosaccharide transporter1 | Chr1:7245107-7247674 REVERSE LENGTH=734 | 201606	TMT1 (RSG30537)	0.243324	5.14144	0.554725	0.09276	0.0258784	0.26224	1.45371	0.377938	0.144481	0.207553	3.66973	4.59931	7.15529	0.62817	0.565396	0.470608	0.0417683	0.129073	0.107438	0	0.0377909	0.0398443	0.273519	0.240293	0.272909	2.20572	0.542965	1.61245
PREDICTED: monosaccharide-sensing protein 1-like [Raphanus sativus] &gt;gi|1072908500|ref|XP_018437651.1| PREDICTED: monosaccharide-sensing protein 1-like [Raphanus sativus] &gt;gi|1072908502|ref|XP_018437658.1| PREDICTED: monosaccharide-sensing protein 1-like [Raphanus sativus] &gt;gi|1072908504|ref|XP_018437666.1| PREDICTED: monosaccharide-sensing protein 1-like [Raphanus sativus]	IPR005828(Pfam);Major facilitator, sugar transporter-like| IPR005829(ProSitePatterns);Sugar transporter, conserved site| IPR036259(SUPERFAMILY);MFS transporter superfamily| IPR020846(ProSiteProfiles);Major facilitator superfamily domain	AT1G20840.2 | tonoplast monosaccharide transporter1 | Chr1:7245107-7247674 REVERSE LENGTH=734 | 201606	TMT1 (RSG53409)	0.233175	5.94658	0.897919	0	0.109141	0.217356	1.64159	0.441631	0.0689104	0.188985	3.70782	6.17966	7.95227	1.18393	1.25844	0.251392	0	0	0	0	0.094628	0.232796	0.399518	0.0573039	0.195246	1.72352	0.976108	2.22514
PREDICTED: monosaccharide-sensing protein 2 [Raphanus sativus] &gt;gi|1072918377|ref|XP_018469729.1| PREDICTED: monosaccharide-sensing protein 2 [Raphanus sativus] &gt;gi|1072918379|ref|XP_018469730.1| PREDICTED: monosaccharide-sensing protein 2 [Raphanus sativus]	IPR020846(CDD);Major facilitator superfamily domain| IPR005829(ProSitePatterns);Sugar transporter, conserved site| IPR036259(SUPERFAMILY);MFS transporter superfamily| IPR003663(PRINTS);Sugar/inositol transporter| IPR005828(Pfam);Major facilitator, sugar transporter-like	AT4G35300.8 | tonoplast monosaccharide transporter2 | Chr4:16796432-16799071 REVERSE LENGTH=739 | 201606	TMT2 (RSG04190)	54.1675	89.2744	64.429	74.6872	56.3569	39.6061	48.8694	34.8851	81.2472	46.3701	98.6227	70.8951	98.3055	54.6814	75.3098	63.2959	124.468	30.1682	69.4257	52.7858	58.3822	57.9025	43.119	38.2229	37.4764	40.5976	73.9525	32.0579
tonoplast monosaccharide transporter3 [Arabidopsis thaliana] &gt;gi|75337067|sp|Q9SD00.1|MSSP3_ARATH RecName: Full=Monosaccharide-sensing protein 3; AltName: Full=Sugar transporter MSSP3 &gt;gi|6572070|emb|CAB63013.1| sugar transporter-like protein [Arabidopsis thaliana] &gt;gi|26800697|emb|CAD58693.1| monosaccharide sensing protein 3 [Arabidopsis thaliana] &gt;gi|332645277|gb|AEE78798.1| tonopla…	IPR005828(Pfam);Major facilitator, sugar transporter-like| IPR003663(PRINTS);Sugar/inositol transporter| IPR020846(ProSiteProfiles);Major facilitator superfamily domain| IPR005829(ProSitePatterns);Sugar transporter, conserved site| IPR036259(SUPERFAMILY);MFS transporter superfamily	AT3G51490.1 | tonoplast monosaccharide transporter3 | Chr3:19105018-19107562 REVERSE LENGTH=729 | 201606	TMT3 (RSG02797)	0	0	0	0	0	0	0	0	0	0	0	0	0	0	0	0	0	0	0	0	0	0	0	0	0	0	0	0
PREDICTED: monosaccharide-sensing protein 3-like [Raphanus sativus]	IPR020846(ProSiteProfiles);Major facilitator superfamily domain| IPR005829(ProSitePatterns);Sugar transporter, conserved site| IPR005828(Pfam);Major facilitator, sugar transporter-like| IPR036259(SUPERFAMILY);MFS transporter superfamily| IPR003663(PRINTS);Sugar/inositol transporter	AT3G51490.2 | tonoplast monosaccharide transporter3 | Chr3:19105018-19107562 REVERSE LENGTH=737 | 201606	TMT3 (RSG07285)	0.101885	0.0761621	1.32492	0.171463	0.0101517	0.00807581	0.0476882	0.120032	0.145673	0.0399504	0	0.0923678	0.136119	0.943895	1.46315	1.56771	0.0589578	0.409934	0.0454961	0.030455	0	0	0	0.0242274	0	0.0828049	0.0147388	0.0455209
PREDICTED: bidirectional sugar transporter SWEET1-like [Raphanus sativus]	IPR004316(Pfam);SWEET sugar transporter	AT1G21460.1 | Nodulin MtN3 family protein | Chr1:7512030-7513281 REVERSE LENGTH=247 | 201606	SWEET1 (RSG15218)	0.0790426	0	0	0	0.557308	0	0.0103292	0	0.153134	0.0839935	0	0	0	0	0	0	0	0	0	0.672315	0.644872	0.354737	0	0	0	0	0.0309875	0
PREDICTED: bidirectional sugar transporter SWEET1 [Raphanus sativus]	IPR004316(Pfam);SWEET sugar transporter	AT1G21460.1 | Nodulin MtN3 family protein | Chr1:7512030-7513281 REVERSE LENGTH=247 | 201606	SWEET1 (RSG17060)	11.7907	9.42271	13.5961	27.737	2.34845	10.8427	5.85613	10.1164	12.6145	12.6411	1.55397	5.46738	21.2468	16.7423	14.4052	9.64067	20.648	22.6336	39.9293	2.40357	0.233887	4.4079	10.8445	15.3497	6.33386	3.12234	4.20051	10.2456
PREDICTED: bidirectional sugar transporter SWEET2-like [Raphanus sativus]	IPR004316(Pfam);SWEET sugar transporter	AT3G14770.1 | Nodulin MtN3 family protein | Chr3:4957787-4959202 REVERSE LENGTH=236 | 201606	SWEET2 (RSG13520)	7.31996	5.74008	1.90551	9.18076	1.95521	1.10169	0.656967	8.255	6.83608	6.86881	6.25909	4.27055	6.6906	1.76462	1.26455	2.68735	11.1207	8.84471	7.57689	1.32446	2.26591	2.27526	1.65952	0.588071	1.05749	0.770469	0.9242	0.276231
PREDICTED: bidirectional sugar transporter SWEET2 [Raphanus sativus]	IPR004316(Pfam);SWEET sugar transporter	AT3G14770.1 | Nodulin MtN3 family protein | Chr3:4957787-4959202 REVERSE LENGTH=236 | 201606	SWEET2 (RSG45563)	2.87666	0.392184	0.368773	3.36167	1.47246	4.58978	0.674437	3.22353	3.27716	2.12928	0.177409	0.417066	0.582076	0.265897	0.494606	0.345817	5.28899	2.37117	2.42485	1.52882	1.68603	1.20252	4.44152	4.77471	4.5531	0.954513	0.109612	0.959185
PREDICTED: bidirectional sugar transporter SWEET3-like isoform X1 [Raphanus sativus]	IPR004316(Pfam);SWEET sugar transporter	AT5G53190.1 | Nodulin MtN3 family protein | Chr5:21572417-21574284 REVERSE LENGTH=263 | 201606	SWEET3 (RSG14679)	0.0744884	0	0.291494	0.100741	0.041173	0.0343472	0.119462	0.0612863	0.107104	0.0550746	0	0	0	0.00657187	0.837385	0.0305255	0.155782	0.0837221	0.0627198	0.048982	0.0551535	0.0193834	0.0443538	0.0333993	0.0252885	0.152204	0.101593	0.10459
PREDICTED: bidirectional sugar transporter SWEET3 [Raphanus sativus]	IPR004316(Pfam);SWEET sugar transporter	AT5G53190.1 | Nodulin MtN3 family protein | Chr5:21572417-21574284 REVERSE LENGTH=263 | 201606	SWEET3 (RSG51642)	0	0	0	0	0.00894475	0.117486	0.00972803	0	0	0	0	0	0	0	0	0	0	0	0	0.0268342	0	0	0.170091	0.085388	0.0969781	0.0291841	0	0
PREDICTED: bidirectional sugar transporter SWEET4 isoform X2 [Raphanus sativus]	IPR004316(Pfam);SWEET sugar transporter	AT3G28007.1 | Nodulin MtN3 family protein | Chr3:10408243-10409633 REVERSE LENGTH=251 | 201606	SWEET4 (RSG19349)	0	0	0	0.00763441	0	0	0	0	0	0	0	0	0	0	0	0	0.0229032	0	0	0	0	0	0	0	0	0	0	0
PREDICTED: bidirectional sugar transporter SWEET4 isoform X2 [Raphanus sativus]	IPR004316(Pfam);SWEET sugar transporter	AT3G28007.1 | Nodulin MtN3 family protein | Chr3:10408243-10409633 REVERSE LENGTH=251 | 201606	SWEET4 (RSG40260)	0.00642947	0	0	0	0.00735198	0.0116503	0.0153217	0	0	0.0192884	0	0	0	0	0	0	0	0	0	0.0220559	0	0	0.0349509	0	0	0.0239874	0	0.0219779
PREDICTED: bidirectional sugar transporter SWEET5-like [Raphanus sativus]	IPR004316(Pfam);SWEET sugar transporter	AT5G62850.1 | Nodulin MtN3 family protein | Chr5:25230204-25231527 REVERSE LENGTH=240 | 201606	SWEET5 (RSG09482)	0	0	0	0	0	0.0149944	0.00826864	0	0	0	0	0	0	0	0	0	0	0	0	0	0	0	0	0	0.0449831	0	0	0.0248059
PREDICTED: bidirectional sugar transporter SWEET5 [Raphanus sativus] &gt;gi|1072958367|ref|XP_018490083.1| PREDICTED: bidirectional sugar transporter SWEET5 [Raphanus sativus]	IPR004316(Pfam);SWEET sugar transporter	AT5G62850.1 | Nodulin MtN3 family protein | Chr5:25230204-25231527 REVERSE LENGTH=240 | 201606	SWEET5 (RSG12423)	0	0	0	0	0	0	0	0	0	0	0	0	0	0	0	0	0	0	0	0	0	0	0	0	0	0	0	0
PREDICTED: bidirectional sugar transporter SWEET5-like [Raphanus sativus]	IPR004316(Pfam);SWEET sugar transporter	AT5G62850.1 | Nodulin MtN3 family protein | Chr5:25230204-25231527 REVERSE LENGTH=240 | 201606	SWEET5 (RSG22087)	0.00914912	0	0.00834421	0	0.0382552	0	0.0104013	0	0.0274474	0	0	0	0	0	0	0.0250326	0	0	0	0.114766	0	0	0	0	0	0.0312039	0	0
PREDICTED: bidirectional sugar transporter SWEET5-like [Raphanus sativus]	IPR004316(Pfam);SWEET sugar transporter	AT5G62850.1 | Nodulin MtN3 family protein | Chr5:25230204-25231527 REVERSE LENGTH=240 | 201606	SWEET5 (RSG22088)	0	0	0	0	0.00614191	0.0111581	0.00762726	0	0	0	0	0	0	0	0	0	0	0	0	0	0.0184257	0	0	0.0334742	0	0.0228818	0	0
PREDICTED: bidirectional sugar transporter SWEET7 [Raphanus sativus]	IPR004316(Pfam);SWEET sugar transporter	AT4G10850.1 | Nodulin MtN3 family protein | Chr4:6675068-6676718 FORWARD LENGTH=258 | 201606	SWEET7 (RSG26225)	0	0	0	0	0.254644	0	0.0125193	0	0	0	0	0	0	0	0	0	0	0	0	0.11641	0.611692	0.0358294	0	0	0	0	0.037558	0
PREDICTED: bidirectional sugar transporter SWEET7-like [Raphanus sativus]	IPR004316(Pfam);SWEET sugar transporter	AT4G10850.1 | Nodulin MtN3 family protein | Chr4:6675068-6676718 FORWARD LENGTH=258 | 201606	SWEET7 (RSG36752)	0	0	0.0229473	0	0	0	0	0	0	0	0	0	0	0	0.0688419	0	0	0	0	0	0	0	0	0	0	0	0	0
PREDICTED: bidirectional sugar transporter SWEET8 [Raphanus sativus]	IPR004316(Pfam);SWEET sugar transporter	AT5G40260.1 | Nodulin MtN3 family protein | Chr5:16089842-16091527 FORWARD LENGTH=239 | 201606	SWEET8 (RSG20917)	0	0.0087594	0	0	0	0	0.019249	0	0	0	0	0	0.0262782	0	0	0	0	0	0	0	0	0	0	0	0	0	0.0284538	0.0292932
PREDICTED: bidirectional sugar transporter SWEET9 [Raphanus sativus]	IPR004316(Pfam);SWEET sugar transporter	AT2G39060.1 | Nodulin MtN3 family protein | Chr2:16306818-16308206 REVERSE LENGTH=258 | 201606	SWEET9 (RSG36860)	0	0.0544067	0	0	0.0280999	0.0241122	0.0151623	0	0	0	0	0	0.16322	0	0	0	0	0	0	0	0	0.0842998	0.0723366	0	0	0	0	0.0454868
PREDICTED: bidirectional sugar transporter SWEET10-like [Raphanus sativus]	IPR004316(Pfam);SWEET sugar transporter	AT5G50790.1 | Nodulin MtN3 family protein | Chr5:20656461-20657827 REVERSE LENGTH=289 | 201606	SWEET10 (RSG19614)	0	0	0	0	0	0	0	0	0	0	0	0	0	0	0	0	0	0	0	0	0	0	0	0	0	0	0	0
PREDICTED: bidirectional sugar transporter SWEET10 [Brassica rapa] &gt;gi|923659134|ref|XP_013647006.1| bidirectional sugar transporter SWEET10-like [Brassica napus] &gt;gi|923775737|ref|XP_013680781.1| bidirectional sugar transporter SWEET10-like [Brassica napus] &gt;gi|923784889|ref|XP_013682839.1| bidirectional sugar transporter SWEET10-like [Brassica napus]	IPR004316(Pfam);SWEET sugar transporter	AT5G50790.1 | Nodulin MtN3 family protein | Chr5:20656461-20657827 REVERSE LENGTH=289 | 201606	SWEET10 (RSG36416)	0.091788	0	0	0	0.0127802	0	0	0.115031	0.0837618	0.0765716	0	0	0	0	0	0	0	0	0	0	0.0383406	0	0	0	0	0	0	0
PREDICTED: bidirectional sugar transporter SWEET10 [Raphanus sativus] &gt;gi|1072931958|ref|XP_018476645.1| PREDICTED: bidirectional sugar transporter SWEET10 [Raphanus sativus]	IPR004316(Pfam);SWEET sugar transporter	AT5G50790.1 | Nodulin MtN3 family protein | Chr5:20656461-20657827 REVERSE LENGTH=289 | 201606	SWEET10 (RSG51953)	0.315572	0	0.0180526	0.010014	0	0.0747771	0.0112515	0.625214	0.267219	0.0542846	0	0	0	0	0	0.0541577	0.0300419	0	0	0	0	0	0	0	0.224331	0.0337546	0	0
PREDICTED: bidirectional sugar transporter SWEET11-like [Raphanus sativus]	IPR004316(Pfam);SWEET sugar transporter	AT3G48740.1 | Nodulin MtN3 family protein | Chr3:18052814-18054663 REVERSE LENGTH=289 | 201606	SWEET11 (RSG24885)	0.169727	0	0.126395	0.0973651	0.0116205	0.11926	0	0.146498	0.24891	0.113772	0	0	0	0.0872741	0.0324684	0.259442	0.143915	0.0926523	0.0555278	0.0185851	0.0162764	0	0.265058	0.0591388	0.033583	0	0	0
PREDICTED: bidirectional sugar transporter SWEET11 [Raphanus sativus]	IPR004316(Pfam);SWEET sugar transporter	AT3G48740.1 | Nodulin MtN3 family protein | Chr3:18052814-18054663 REVERSE LENGTH=289 | 201606	SWEET11 (RSG33430)	5.13202	0.00595138	0.0763399	0.0594641	0.0732245	0.846635	0.0208955	6.72527	3.68239	4.9884	0.0178542	0	0	0.0374632	0.121952	0.0696047	0.0193053	0.159087	0	0.0199445	0.0524008	0.147328	0.916547	0.253859	1.3695	0.0433821	0.0193045	0
PREDICTED: bidirectional sugar transporter SWEET12-like [Raphanus sativus]	IPR004316(Pfam);SWEET sugar transporter	AT5G23660.1 | bidirectional sugar transporter SWEET12-like protein | Chr5:7971936-7973796 REVERSE LENGTH=285 | 201606	SWEET12 (RSG13902)	0	0	0	0	0	0	0	0	0	0	0	0	0	0	0	0	0	0	0	0	0	0	0	0	0	0	0	0
PREDICTED: bidirectional sugar transporter SWEET12 [Raphanus sativus] &gt;gi|1073007185|ref|XP_018454761.1| PREDICTED: bidirectional sugar transporter SWEET12 [Raphanus sativus]	IPR004316(Pfam);SWEET sugar transporter	AT5G23660.1 | bidirectional sugar transporter SWEET12-like protein | Chr5:7971936-7973796 REVERSE LENGTH=285 | 201606	SWEET12 (RSG25697)	8.49848	1.85422	0.802676	0.370475	2.42308	3.20462	2.46498	11.4526	7.30586	6.73697	2.20598	2.42397	0.932718	0.896568	0.542986	0.968476	0.580203	0.509111	0.02211	1.37644	3.5969	2.2959	0.386981	3.2496	5.97729	2.43861	2.96536	1.99098
PREDICTED: bidirectional sugar transporter SWEET12-like [Raphanus sativus]	IPR004316(Pfam);SWEET sugar transporter	AT5G23660.1 | bidirectional sugar transporter SWEET12-like protein | Chr5:7971936-7973796 REVERSE LENGTH=285 | 201606	SWEET12 (RSG35586)	11.7482	0.357614	0.725821	0.91703	0.677858	4.54726	0.684779	12.4254	10.9421	11.877	0.583905	0.343171	0.145766	0.3063	1.09883	0.772337	1.19508	1.39361	0.162402	1.11818	0.57124	0.34416	3.17468	4.44762	6.01948	0.709388	0.834265	0.510683
PREDICTED: bidirectional sugar transporter SWEET13 [Raphanus sativus]	IPR004316(Pfam);SWEET sugar transporter	AT5G50800.1 | Nodulin MtN3 family protein | Chr5:20665280-20667140 REVERSE LENGTH=294 | 201606	SWEET13 (RSG11173)	0.0684318	0.307624	12.0347	2.87988	0.431348	0.0111712	1.61531	0.0740923	0.0202319	0.110971	0	0.109959	0.812914	22.425	5.19111	8.4879	5.0154	1.28629	2.33795	0.317233	0.351912	0.624898	0.0335136	0	0	2.5531	0.143291	2.14955
PREDICTED: bidirectional sugar transporter SWEET13-like [Raphanus sativus]			SWEET13 (RSG45879)	0	0	0	0	0.032141	0	0	0	0	0	0	0	0	0	0	0	0	0	0	0	0.0964231	0	0	0	0	0	0	0
PREDICTED: bidirectional sugar transporter SWEET13 [Brassica rapa]	IPR004316(Pfam);SWEET sugar transporter	AT5G50800.1 | Nodulin MtN3 family protein | Chr5:20665280-20667140 REVERSE LENGTH=294 | 201606	SWEET13 (RSG45880)	1.18839	0.0875437	11.2009	14.3828	0.240835	0.182931	0.914608	1.34874	1.36484	0.851593	0.0608176	0.0196239	0.18219	17.6318	5.28166	10.6892	19.7063	7.8125	15.6297	0.249107	0.13883	0.334568	0.35886	0.108092	0.0818421	0.960537	0.745256	1.03803
PREDICTED: bidirectional sugar transporter SWEET14 [Raphanus sativus]	IPR004316(Pfam);SWEET sugar transporter	AT4G25010.1 | Nodulin MtN3 family protein | Chr4:12854630-12856351 REVERSE LENGTH=281 | 201606	SWEET14 (RSG04001)	0	0	0	0	0	0	0	0	0	0	0	0	0	0	0	0	0	0	0	0	0	0	0	0	0	0	0	0
PREDICTED: bidirectional sugar transporter SWEET14 [Raphanus sativus]	IPR004316(Pfam);SWEET sugar transporter	AT4G25010.1 | Nodulin MtN3 family protein | Chr4:12854630-12856351 REVERSE LENGTH=281 | 201606	SWEET14 (RSG04706)	0	0	0	0	0	0	0	0	0	0	0	0	0	0	0	0	0	0	0	0	0	0	0	0	0	0	0	0
PREDICTED: bidirectional sugar transporter SWEET14-like [Raphanus sativus]	IPR004316(Pfam);SWEET sugar transporter	AT4G25010.1 | Nodulin MtN3 family protein | Chr4:12854630-12856351 REVERSE LENGTH=281 | 201606	SWEET14 (RSG14157)	0.094391	0	0	0.0078634	0.501044	0.0880773	5.38426	0.0640363	0.0699439	0.149193	0	0	0	0	0	0	0.0235902	0	0	0.0487427	0.981815	0.472574	0	0	0.264232	10.2841	0.28307	5.58557
PREDICTED: bidirectional sugar transporter SWEET15 [Raphanus sativus]	IPR004316(Pfam);SWEET sugar transporter	AT5G13170.1 | senescence-associated gene 29 | Chr5:4181331-4183171 REVERSE LENGTH=292 | 201606	SWEET15 (RSG01762)	0	0.0121507	0.00593246	0	0	0.0647466	0	0	0	0	0.0182392	0	0.0182129	0	0.0177974	0	0	0	0	0	0	0	0.0645733	0.129667	0	0	0	0
PREDICTED: bidirectional sugar transporter SWEET15-like [Raphanus sativus]	IPR004316(Pfam);SWEET sugar transporter	AT5G13170.1 | senescence-associated gene 29 | Chr5:4181331-4183171 REVERSE LENGTH=292 | 201606	SWEET15 (RSG05612)	0.00608273	0	0.0425082	0.0277164	0.00609144	0	0.0138618	0	0	0.0182482	0	0	0	0	0.0729081	0.0546167	0	0.0208051	0.062344	0	0.0182743	0	0	0	0	0	0	0.0415853
PREDICTED: bidirectional sugar transporter SWEET15-like [Raphanus sativus]	IPR004316(Pfam);SWEET sugar transporter	AT5G13170.1 | senescence-associated gene 29 | Chr5:4181331-4183171 REVERSE LENGTH=292 | 201606	SWEET15 (RSG15310)	0	0.0347961	0.0135813	0	0.00680829	0	0	0	0	0	0.104388	0	0	0	0.040744	0	0	0	0	0	0.0204249	0	0	0	0	0	0	0
PREDICTED: bidirectional sugar transporter SWEET16-like [Raphanus sativus]	IPR004316(Pfam);SWEET sugar transporter	AT3G16690.1 | Nodulin MtN3 family protein | Chr3:5684563-5686425 REVERSE LENGTH=230 | 201606	SWEET16 (RSG20959)	5.4357	0	0.533412	0	0	0	0.673854	4.06384	4.7558	7.48747	0	0	0	0.804109	0.796128	0	0	0	0	0	0	0	0	0	0	0	0.507914	1.51365
PREDICTED: bidirectional sugar transporter SWEET16 [Brassica rapa] &gt;gi|923535820|ref|XP_013715231.1| bidirectional sugar transporter SWEET16 [Brassica napus] &gt;gi|923910719|ref|XP_013725133.1| bidirectional sugar transporter SWEET16 [Brassica napus] &gt;gi|674897906|emb|CDY34967.1| BnaA01g27670D [Brassica napus]	IPR004316(Pfam);SWEET sugar transporter	AT3G16690.1 | Nodulin MtN3 family protein | Chr3:5684563-5686425 REVERSE LENGTH=230 | 201606	SWEET16 (RSG31755)	0	0	0.00586118	0	0	0	0.0203616	0	0	0	0	0	0	0.0175835	0	0	0	0	0	0	0	0	0	0	0	0.0610849	0	0
PREDICTED: bidirectional sugar transporter SWEET17 [Raphanus sativus]	IPR004316(Pfam);SWEET sugar transporter	AT4G15920.1 | Nodulin MtN3 family protein | Chr4:9030742-9033343 REVERSE LENGTH=241 | 201606	SWEET17 (RSG18636)	4.3366	11.8658	2.07142	1.59678	0.890215	8.2935	0.5781	3.63221	3.99363	5.38395	15.3098	13.0867	7.20096	1.91298	2.18795	2.11332	1.58969	2.17724	1.02341	0.871628	1.03655	0.762468	8.12741	9.95565	6.79744	0.91802	0.222014	0.594266

## Sheet: Table S5
Supplementary Table 5. Expression values (FPKM) and functional annotation of genes involved in the synthesis of starch and cell wall formation in radish roots.
Description			Gene name (Gene ID)	Average FPKM							FPKM
											JP-61			IT-15			RA-82			JP-64			RA-92			RA-74			IT-8
nr BLAST	InterProScan	Araport11		JP-61	IT-15	RA-82	JP-64	RA-92	RA-74	IT-8	61_1	61_4	61_7	15_2	15_3	15_6	82_3	82_5	82_7	64_1	64_3	64_4	92_1	92_2	92_4	74_5	74_6	74_7	8_2	8_4	8_6
PREDICTED: granule-bound starch synthase 1, chloroplastic/amyloplastic [Raphanus sativus] &gt;gi|1072963624|ref|XP_018492842.1| PREDICTED: granule-bound starch synthase 1, chloroplastic/amyloplastic [Raphanus sativus]	IPR011835(TIGRFAM);Bacterial/plant glycogen synthase| IPR001296(Pfam);Glycosyl transferase, family 1| IPR013534(Pfam);Starch synthase, catalytic domain	AT1G32900.1 | UDP-Glycosyltransferase superfamily protein | Chr1:11920582-11923506 REVERSE LENGTH=610 | 201606	SS1 (RSG34591)	57.9507	85.7969	74.3789	81.328	76.9409	34.9093	72.6922	39.3877	64.5321	69.9323	74.8787	75.5486	106.963	70.292	81.8041	71.0406	91.6347	76.5989	75.7503	74.9711	77.493	78.3587	39.8924	32.1055	32.73	53.9112	96.8767	67.2888
PREDICTED: starch synthase 1, chloroplastic/amyloplastic [Raphanus sativus]	IPR013534(Pfam);Starch synthase, catalytic domain| IPR011835(TIGRFAM);Bacterial/plant glycogen synthase| IPR001296(Pfam);Glycosyl transferase, family 1	AT5G24300.2 | Glycogen/starch synthases%2C ADP-glucose type | Chr5:8266934-8270860 FORWARD LENGTH=652 | 201606	SS1 (RSG13438)	22.1708	14.312	9.44099	32.4894	15.7268	3.79688	4.17929	22.4872	22.6397	21.3855	13.4744	14.7266	14.735	10.1333	9.67678	8.5129	33.4369	29.6502	34.381	14.0308	18.4414	14.7081	3.99294	3.42621	3.97149	3.46476	4.39431	4.6788
BnaA05g34030D [Brassica napus]	IPR001296(Pfam);Glycosyl transferase, family 1	AT3G01180.1 | starch synthase 2 | Chr3:62456-65678 REVERSE LENGTH=792 | 201606	SS2 (RSG10306)	0	0	0	0	0	0	0.00512901	0	0	0	0	0	0	0	0	0	0	0	0	0	0	0	0	0	0	0	0	0.015387
starch synthase 3, chloroplastic/amyloplastic isoform X1 [Brassica napus]	IPR002885(ProSiteProfiles);Pentatricopeptide repeat| IPR005085(Pfam);Carbohydrate binding module family 25| IPR013534(Pfam);Starch synthase, catalytic domain| IPR011835(Hamap);Bacterial/plant glycogen synthase	AT1G11720.2 | starch synthase 3 | Chr1:3951597-3956840 FORWARD LENGTH=1094 | 201606	SS3 (RSG00068)	1.92591	3.80015	1.73397	0.557597	8.25579	1.94296	3.67622	1.6077	1.75125	2.41879	2.55166	4.65553	4.19327	1.28013	2.21175	1.71003	0.592256	0.446392	0.634142	8.10849	9.82407	6.83482	1.68694	1.66999	2.47195	4.58781	2.29189	4.14895
PREDICTED: starch synthase 3, chloroplastic/amyloplastic [Raphanus sativus]	IPR011835(Hamap);Bacterial/plant glycogen synthase| IPR001296(Pfam);Glycosyl transferase, family 1| IPR005085(Pfam);Carbohydrate binding module family 25| IPR013534(Pfam);Starch synthase, catalytic domain	AT1G11720.2 | starch synthase 3 | Chr1:3951597-3956840 FORWARD LENGTH=1094 | 201606	SS3 (RSG06295)	7.45685	8.7842	9.93099	9.16814	14.1902	7.4713	10.6794	6.62711	8.40548	7.33795	7.74011	8.83526	9.77722	9.93967	10.483	9.37034	8.9915	8.95785	9.55506	15.0837	13.9245	13.5624	7.96744	7.35694	7.08953	6.77696	17.6392	7.62192
PREDICTED: probable starch synthase 4, chloroplastic/amyloplastic isoform X2 [Raphanus sativus]	IPR013534(Pfam);Starch synthase, catalytic domain	AT5G65685.1 | UDP-Glycosyltransferase superfamily protein | Chr5:26273252-26275864 REVERSE LENGTH=460 | 201606	SS4 (RSG03151)	6.18824	7.08561	7.24662	5.99483	7.29188	7.80917	7.40719	5.78123	6.38899	6.39449	5.98854	9.73539	5.5329	7.29519	7.04712	7.39755	7.52938	6.80297	3.65213	6.76747	7.47416	7.63402	7.62482	6.80687	8.99583	6.56245	8.94882	6.7103
PREDICTED: probable starch synthase 4, chloroplastic/amyloplastic isoform X1 [Raphanus sativus]	IPR001296(Pfam);Glycosyl transferase, family 1| IPR013534(Pfam);Starch synthase, catalytic domain| IPR011835(TIGRFAM);Bacterial/plant glycogen synthase	AT4G18240.1 | starch synthase 4 | Chr4:10082221-10087044 FORWARD LENGTH=1040 | 201606	SS4 (RSG27286)	5.94781	2.79189	4.43653	6.91437	3.34406	4.02139	4.34401	6.11988	6.08059	5.64297	2.99804	2.93251	2.44513	3.90291	4.97782	4.42886	6.13549	7.65745	6.95018	3.16495	3.97723	2.89001	4.20954	3.64064	4.21401	4.30024	3.99681	4.73498
PREDICTED: callose synthase 1-like [Raphanus sativus]		AT1G05570.2 | callose synthase 1 | Chr1:1647880-1658677 REVERSE LENGTH=1909 | 201606	CALS1 (RSG13169)	0.0320647	0	0	0	0	0	0	0.0224923	0.0737019	0	0	0	0	0	0	0	0	0	0	0	0	0	0	0	0	0	0	0
PREDICTED: callose synthase 1 [Raphanus sativus] &gt;gi|1072907402|ref|XP_018432869.1| PREDICTED: callose synthase 1 [Raphanus sativus]	IPR003440(Pfam);Glycosyl transferase, family 48| IPR026899(SMART);1,3-beta-glucan synthase subunit FKS1-like, domain-1| IPR039431(Pfam);Vta1/callose synthase, N-terminal	AT1G05570.4 | callose synthase 1 | Chr1:1647880-1658677 REVERSE LENGTH=1950 | 201606	CALS1 (RSG35843)	15.7225	9.05006	23.7125	11.7356	35.6282	13.5295	27.0115	14.5441	15.6236	16.9997	9.04159	6.62551	11.4831	18.4324	28.0909	24.6142	10.7284	11.8277	12.6506	35.07	38.6328	33.1818	13.9641	11.9986	14.6259	36.1202	18.6886	26.2257
PREDICTED: callose synthase 1-like [Raphanus sativus]		AT2G31960.5 | glucan synthase-like 3 | Chr2:13589545-13600066 FORWARD LENGTH=1950 | 201606	CALS1 (RSG53174)	11.6358	9.01585	7.8914	3.70862	8.03897	11.7375	14.7654	11.1892	11.6809	12.0372	13.5141	7.34537	6.18805	8.16957	7.65116	7.85346	3.22335	2.81722	5.08529	7.68947	7.37054	9.05689	13.6882	10.6928	10.8313	14.7063	14.0845	15.5055
PREDICTED: callose synthase 2-like [Raphanus sativus]	IPR026899(SMART);1,3-beta-glucan synthase subunit FKS1-like, domain-1	AT2G31960.4 | glucan synthase-like 3 | Chr2:13589545-13600066 FORWARD LENGTH=1909 | 201606	CALS2 (RSG13262)	4.23108	1.82529	2.70912	3.4981	3.51114	3.56053	3.61321	3.01359	4.98852	4.69113	2.0662	2.12973	1.27996	2.2681	3.73361	2.12565	3.78561	3.64376	3.06492	3.22708	4.26737	3.03896	4.6058	3.60426	2.47154	2.99833	4.90247	2.93882
PREDICTED: callose synthase 2-like [Raphanus sativus] &gt;gi|1072952840|ref|XP_018487159.1| PREDICTED: callose synthase 2-like [Raphanus sativus]	IPR039431(Pfam);Vta1/callose synthase, N-terminal	AT2G31960.4 | glucan synthase-like 3 | Chr2:13589545-13600066 FORWARD LENGTH=1909 | 201606	CALS2 (RSG14663)	4.04775	0.357594	9.54486	4.86837	3.23225	1.04449	0.675492	3.67591	4.08386	4.38348	0.601139	0	0.471642	11.4874	8.44254	8.70462	4.78213	5.45202	4.37096	2.82998	3.63362	3.23315	0.836098	0.953937	1.34344	0.260831	0.905316	0.860329
PREDICTED: callose synthase 3 [Raphanus sativus]	IPR026899(Pfam);1,3-beta-glucan synthase subunit FKS1-like, domain-1| IPR039431(Pfam);Vta1/callose synthase, N-terminal| IPR036142(SUPERFAMILY);ENT domain-like superfamily| IPR005491(SMART);ENT domain| IPR003440(Pfam);Glycosyl transferase, family 48	AT5G13000.1 | glucan synthase-like 12 | Chr5:4110445-4121202 REVERSE LENGTH=1955 | 201606	CALS3 (RSG05602)	2.79542	20.7377	6.90279	1.58025	24.7273	22.928	37.6248	2.12902	2.92274	3.33451	18.5725	21.608	22.0326	10.0458	4.63589	6.0267	1.88938	1.59564	1.25573	24.2538	28.0203	21.908	24.1687	23.6826	20.9327	34.8197	45.2639	32.7907
PREDICTED: callose synthase 3-like [Raphanus sativus] &gt;gi|1072923338|ref|XP_018472325.1| PREDICTED: callose synthase 3-like [Raphanus sativus]	IPR026899(Pfam);1,3-beta-glucan synthase subunit FKS1-like, domain-1| IPR003440(Pfam);Glycosyl transferase, family 48| IPR039431(Pfam);Vta1/callose synthase, N-terminal	AT5G13000.1 | glucan synthase-like 12 | Chr5:4110445-4121202 REVERSE LENGTH=1955 | 201606	CALS3 (RSG15317)	0.014683	0.00661334	0.028501	0.01579	0.00337011	0.00787797	1.29123	0	0.0213156	0.0227335	0.016622	0.00321804	0	0.0174389	0.0194633	0.0486008	0.0251622	0.0148108	0.00739693	0	0.0032523	0.00685803	0	0.0236339	0	0	0.902205	2.97149
PREDICTED: callose synthase 3-like [Raphanus sativus] &gt;gi|1072974707|ref|XP_018437713.1| PREDICTED: callose synthase 3-like [Raphanus sativus] &gt;gi|1072974747|ref|XP_018437732.1| PREDICTED: callose synthase 3-like [Raphanus sativus]			CALS3 (RSG42802)	0.0961333	0.0427995	0	0	0	0	0	0.188435	0.0686063	0.0313586	0.128399	0	0	0	0	0	0	0	0	0	0	0	0	0	0	0	0	0
callose synthase 3 isoform X1 [Brassica napus] &gt;gi|1249650525|ref|XP_022554492.1| callose synthase 3 isoform X1 [Brassica napus]	IPR039431(Pfam);Vta1/callose synthase, N-terminal	AT5G13000.1 | glucan synthase-like 12 | Chr5:4110445-4121202 REVERSE LENGTH=1955 | 201606	CALS3 (RSG55667)	0	0.0266965	0	0	0	0	0.0577857	0	0	0	0.0267222	0	0.0533673	0	0	0	0	0	0	0	0	0	0	0	0	0	0.173357	0
hypothetical protein EUTSA_v10022518mg [Eutrema salsugineum]		AT2G13680.1 | callose synthase 5 | Chr2:5695124-5706134 FORWARD LENGTH=1923 | 201606	CALS5 (RSG11854)	0	0	0.722446	0	2.0154	0.260117	0	0	0	0	0	0	0	0.345827	0.857716	0.963794	0	0	0	1.96384	2.04236	2.04	0.1945	0.58585	0	0	0	0
PREDICTED: callose synthase 5 [Raphanus sativus]	IPR026899(SMART);1,3-beta-glucan synthase subunit FKS1-like, domain-1| IPR003440(Pfam);Glycosyl transferase, family 48| IPR039431(Pfam);Vta1/callose synthase, N-terminal	AT2G13680.1 | callose synthase 5 | Chr2:5695124-5706134 FORWARD LENGTH=1923 | 201606	CALS5 (RSG25322)	0.223638	0.0724465	0.0835396	0.0422001	0.00239917	0.0429319	0.0462612	0.180918	0.268449	0.221547	0.0628013	0.070924	0.0836142	0.128115	0.0748979	0.0476062	0.0528154	0.0310879	0.042697	0	0	0.00719751	0.067937	0.0186029	0.0422558	0.016955	0.0829922	0.0388366
PREDICTED: putative callose synthase 6 [Raphanus sativus]	IPR039431(Pfam);Vta1/callose synthase, N-terminal| IPR026899(SMART);1,3-beta-glucan synthase subunit FKS1-like, domain-1| IPR003440(Pfam);Glycosyl transferase, family 48| IPR009457(Pfam);Domain of unknown function DUF1084	AT3G59100.1 | glucan synthase-like 11 | Chr3:21843407-21853860 FORWARD LENGTH=1921 | 201606	CALS6 (RSG24381)	11.8	2.78236	7.72155	9.8847	5.58043	8.44921	6.56923	11.1536	12.1278	12.1186	3.28985	2.75685	2.30038	6.65148	9.49905	7.01414	10.7737	9.34813	9.53228	5.21909	7.72862	3.79358	7.76008	9.26626	8.32131	6.82182	7.98816	4.8977
PREDICTED: putative callose synthase 6 [Raphanus sativus]	IPR003440(Pfam);Glycosyl transferase, family 48	AT3G59100.2 | glucan synthase-like 11 | Chr3:21845221-21853860 FORWARD LENGTH=1624 | 201606	CALS6 (RSG30317)	0	0	0.0712845	0	3.51755	0	0.144044	0	0	0	0	0	0	0	0	0.213853	0	0	0	5.26987	1.18064	4.10215	0	0	0	0.0666436	0.0296555	0.335834
PREDICTED: callose synthase 7 [Raphanus sativus]	IPR026899(SMART);1,3-beta-glucan synthase subunit FKS1-like, domain-1| IPR039431(Pfam);Vta1/callose synthase, N-terminal| IPR003440(Pfam);Glycosyl transferase, family 48	AT1G06490.2 | glucan synthase-like 7 | Chr1:1978762-1989046 FORWARD LENGTH=1933 | 201606	CALS7 (RSG07562)	1.61069	1.72412	2.33988	3.33431	1.54755	2.65496	3.61408	1.16949	1.5933	2.06927	1.76858	2.0305	1.37329	2.17103	2.7065	2.14211	3.53001	3.43862	3.03431	1.38697	1.86099	1.39469	2.17966	2.64074	3.14447	2.85758	4.41649	3.56818
PREDICTED: callose synthase 7-like [Raphanus sativus]	IPR039431(Pfam);Vta1/callose synthase, N-terminal| IPR026899(SMART);1,3-beta-glucan synthase subunit FKS1-like, domain-1| IPR003440(Pfam);Glycosyl transferase, family 48	AT1G06490.1 | glucan synthase-like 7 | Chr1:1978762-1989295 FORWARD LENGTH=1958 | 201606	CALS7 (RSG15793)	3.5822	1.61087	1.12883	2.39471	1.25268	2.87954	1.43049	3.09216	3.22654	4.42789	1.66893	1.81529	1.3484	0.607705	1.6603	1.1185	1.94941	2.51207	2.72265	0.873526	1.68586	1.19867	2.26219	3.30722	3.0692	1.51299	1.29955	1.47893
PREDICTED: callose synthase 7 [Raphanus sativus]	IPR003440(Pfam);Glycosyl transferase, family 48	AT1G06490.2 | glucan synthase-like 7 | Chr1:1978762-1989046 FORWARD LENGTH=1933 | 201606	CALS7 (RSG53652)	2.50931	2.66188	3.89373	6.85258	2.64881	4.3952	3.54075	1.43715	2.84878	3.24201	2.33936	3.55476	2.09152	3.13926	4.3796	4.16234	7.26495	6.51393	6.77884	2.24862	3.06037	2.63744	3.56327	4.35115	5.2712	2.94124	4.44114	3.23987
PREDICTED: putative callose synthase 8 isoform X1 [Raphanus sativus]	IPR026899(Pfam);1,3-beta-glucan synthase subunit FKS1-like, domain-1| IPR003440(Pfam);Glycosyl transferase, family 48| IPR039431(Pfam);Vta1/callose synthase, N-terminal	AT3G14570.1 | glucan synthase-like 4 | Chr3:4892643-4902628 FORWARD LENGTH=1976 | 201606	CALS8 (RSG41188)	7.5955	2.70271	5.73474	4.65505	8.17373	5.52855	8.0603	6.1036	8.05071	8.63221	3.01945	3.50595	1.58274	3.49568	9.13283	4.57572	6.0982	4.42816	3.43879	7.70904	11.1308	5.68138	5.09172	6.47057	5.02335	6.92502	10.7182	6.53767
PREDICTED: callose synthase 9-like [Raphanus sativus]	IPR003440(Pfam);Glycosyl transferase, family 48| IPR026899(Pfam);1,3-beta-glucan synthase subunit FKS1-like, domain-1	AT3G07160.3 | glucan synthase-like 10 | Chr3:2265142-2279383 REVERSE LENGTH=1892 | 201606	CALS9 (RSG09964)	0.364289	0.241024	1.35956	2.72619	0.615233	0.351141	0.109114	0.183218	0.389708	0.51994	0.295682	0.283042	0.144347	1.18226	1.52595	1.37046	3.32858	2.97495	1.87503	0.455082	0.912805	0.477813	0.279153	0.402897	0.371373	0.0798278	0.163403	0.0841115
PREDICTED: callose synthase 9 [Raphanus sativus]	IPR026899(Pfam);1,3-beta-glucan synthase subunit FKS1-like, domain-1| IPR003440(Pfam);Glycosyl transferase, family 48	AT3G07160.3 | glucan synthase-like 10 | Chr3:2265142-2279383 REVERSE LENGTH=1892 | 201606	CALS9 (RSG16234)	24.6619	23.4174	17.8772	19.1072	25.4297	23.3476	28.0838	21.4585	24.4338	28.0936	21.8524	23.6529	24.747	16.0787	18.7766	18.7764	19.5609	19.1896	18.5713	24.8334	29.0061	22.4497	22.2209	23.9797	23.8422	28.9493	27.5595	27.7425
PREDICTED: callose synthase 9-like [Raphanus sativus]	IPR026899(Pfam);1,3-beta-glucan synthase subunit FKS1-like, domain-1| IPR003440(Pfam);Glycosyl transferase, family 48	AT3G07160.3 | glucan synthase-like 10 | Chr3:2265142-2279383 REVERSE LENGTH=1892 | 201606	CALS9 (RSG23461)	0	0.0192788	0.00100088	0	0.00215183	0	0	0	0	0	0.0308081	0.0208757	0.00615272	0	0	0.00300264	0	0	0	0.00344151	0.00301399	0	0	0	0	0	0	0
PREDICTED: callose synthase 10 [Raphanus sativus]	IPR026899(Pfam);1,3-beta-glucan synthase subunit FKS1-like, domain-1| IPR003440(Pfam);Glycosyl transferase, family 48	AT2G36850.1 | glucan synthase-like 8 | Chr2:15454935-15469666 REVERSE LENGTH=1904 | 201606	CALS10 (RSG04509)	35.1258	37.3253	27.1163	26.8637	24.2262	30.1079	40.8102	32.5878	34.7201	38.0695	35.6123	38.2356	38.1282	23.63	30.1951	27.524	27.1019	27.101	26.3883	24.4012	26.4029	21.8743	29.1644	31.119	30.0404	40.5434	39.4615	42.4257
PREDICTED: callose synthase 11 [Raphanus sativus] &gt;gi|1073010654|ref|XP_018456511.1| PREDICTED: callose synthase 11 [Raphanus sativus] &gt;gi|1073010656|ref|XP_018456512.1| PREDICTED: callose synthase 11 [Raphanus sativus] &gt;gi|1073010658|ref|XP_018456513.1| PREDICTED: callose synthase 11 [Raphanus sativus]	IPR026899(Pfam);1,3-beta-glucan synthase subunit FKS1-like, domain-1| IPR003440(Pfam);Glycosyl transferase, family 48	AT4G04970.1 | glucan synthase-like 1 | Chr4:2537039-2542434 FORWARD LENGTH=1768 | 201606	CALS11 (RSG30124)	17.5475	15.9369	5.42334	6.40626	7.80184	10.5801	12.7011	14.5518	18.4259	19.6647	15.4588	20.6385	11.7135	4.766	4.80047	6.70356	7.4953	5.16464	6.55885	6.91652	9.54026	6.94873	9.68552	10.8608	11.1939	11.7003	12.5741	13.829
PREDICTED: LOW QUALITY PROTEIN: callose synthase 12 [Raphanus sativus]	IPR026899(Pfam);1,3-beta-glucan synthase subunit FKS1-like, domain-1| IPR003440(Pfam);Glycosyl transferase, family 48	AT4G03550.1 | glucan synthase-like 5 | Chr4:1573513-1579195 FORWARD LENGTH=1780 | 201606	CALS12 (RSG08563)	26.6133	18.4618	12.945	17.5064	19.0691	12.8743	25.3029	19.807	26.7031	33.3297	15.9167	17.9575	21.5113	9.08806	15.0373	14.7097	19.0555	16.7089	16.7548	17.1569	23.7666	16.2837	13.8982	13.0546	11.67	24.5558	23.7693	27.5835
PREDICTED: cellulose synthase A catalytic subunit 1 [UDP-forming] [Raphanus sativus]	IPR005150(Pfam);Cellulose synthase| IPR029044(SUPERFAMILY);Nucleotide-diphospho-sugar transferases| IPR027934(Pfam);Cellulose synthase, RING-type zinc finger	AT4G32410.1 | cellulose synthase 1 | Chr4:15641009-15646388 REVERSE LENGTH=1081 | 201606	CESA1 (RSG00477)	199.317	206.329	93.5727	156.798	107.112	107.771	149.773	189.43	210.097	198.424	200.406	199.774	218.809	66.569	107.366	106.783	174.041	154.923	141.431	108.341	116.492	96.502	119.604	104.178	99.5321	126.431	182.454	140.434
PREDICTED: cellulose synthase A catalytic subunit 1 [UDP-forming]-like [Raphanus sativus]	IPR029044(SUPERFAMILY);Nucleotide-diphospho-sugar transferases| IPR027934(Pfam);Cellulose synthase, RING-type zinc finger| IPR005150(Pfam);Cellulose synthase	AT4G32410.1 | cellulose synthase 1 | Chr4:15641009-15646388 REVERSE LENGTH=1081 | 201606	CESA1 (RSG06441)	112.168	37.5771	52.1981	60.6571	21.2476	76.3943	69.507	100.9	113.265	122.339	36.5297	38.7959	37.4058	46.7706	50.9965	58.8271	80.9158	48.6679	52.3875	21.8401	23.531	18.3717	79.9713	70.2821	78.9293	59.1339	64.7647	84.6224
cellulose synthase A catalytic subunit 2 [UDP-forming] [Brassica napus]	IPR005150(Pfam);Cellulose synthase	AT4G39350.1 | cellulose synthase A2 | Chr4:18297078-18301890 FORWARD LENGTH=1084 | 201606	CESA2 (RSG19519)	0	0.0488963	0	0	0	0.178832	0	0	0	0	0	0.146689	0	0	0	0	0	0	0	0	0	0	0.536496	0	0	0	0	0
PREDICTED: cellulose synthase A catalytic subunit 3 [UDP-forming]-like [Raphanus sativus]	IPR027934(Pfam);Cellulose synthase, RING-type zinc finger| IPR029044(SUPERFAMILY);Nucleotide-diphospho-sugar transferases| IPR001841(ProSiteProfiles);Zinc finger, RING-type| IPR005150(Pfam);Cellulose synthase	AT5G05170.1 | Cellulose synthase family protein | Chr5:1530401-1535090 REVERSE LENGTH=1065 | 201606	CESA3 (RSG00895)	146.366	302.117	156.139	138.983	141.659	147.715	192.396	135.475	146.844	156.779	309.272	308.585	288.495	147.337	163.997	157.083	148.606	145.171	123.173	137.083	141.233	146.662	154.01	149.027	140.107	207.044	163.702	206.441
PREDICTED: cellulose synthase A catalytic subunit 3 [UDP-forming] [Raphanus sativus]	IPR001841(ProSiteProfiles);Zinc finger, RING-type| IPR027934(Pfam);Cellulose synthase, RING-type zinc finger| IPR029044(SUPERFAMILY);Nucleotide-diphospho-sugar transferases| IPR005150(Pfam);Cellulose synthase	AT5G05170.1 | Cellulose synthase family protein | Chr5:1530401-1535090 REVERSE LENGTH=1065 | 201606	CESA3 (RSG02726)	291.156	311.179	261.261	289.157	305.754	239.778	272.858	286.299	291.43	295.739	384.123	244.794	304.619	256.605	272.912	254.266	280.605	291.016	295.851	289.806	329.462	297.996	231.611	244.221	243.5	201.939	258.305	358.328
cellulose synthase A catalytic subunit 3, partial [Trifolium pratense]	IPR001841(ProSiteProfiles);Zinc finger, RING-type| IPR001173(Pfam);Glycosyltransferase 2-like| IPR027934(Pfam);Cellulose synthase, RING-type zinc finger| IPR005150(Pfam);Cellulose synthase| IPR029044(SUPERFAMILY);Nucleotide-diphospho-sugar transferases	AT5G05170.1 | Cellulose synthase family protein | Chr5:1530401-1535090 REVERSE LENGTH=1065 | 201606	CESA3 (RSG22537)	0.0119194	0.00864301	0.00874247	0.0193717	0.0125195	0.0161957	0.0657687	0	0.0186808	0.0170773	0.00874043	0.00846078	0.00872782	0.00916997	0.0170574	0	0.00945082	0.0389402	0.00972392	0.0195275	0	0.018031	0.0309443	0	0.017643	0.0424751	0.0283513	0.12648
PREDICTED: cellulose synthase A catalytic subunit 4 [UDP-forming] [Raphanus sativus]	IPR027934(Pfam);Cellulose synthase, RING-type zinc finger| IPR029044(SUPERFAMILY);Nucleotide-diphospho-sugar transferases| IPR005150(Pfam);Cellulose synthase	AT5G44030.1 | cellulose synthase A4 | Chr5:17714713-17719564 FORWARD LENGTH=1049 | 201606	CESA4 (RSG22571)	3.31592	1.52492	2.30766	4.41052	0.776976	4.95926	3.12831	2.47806	3.18319	4.28651	1.87285	1.57984	1.12209	1.72162	2.99359	2.20778	4.14656	5.70165	3.38334	0.727262	0.959738	0.643928	4.45195	4.75518	5.67065	2.49203	3.24961	3.64329
PREDICTED: cellulose synthase A catalytic subunit 5 [UDP-forming] [Raphanus sativus]	IPR005150(Pfam);Cellulose synthase| IPR027934(Pfam);Cellulose synthase, RING-type zinc finger| IPR001841(ProSiteProfiles);Zinc finger, RING-type| IPR029044(SUPERFAMILY);Nucleotide-diphospho-sugar transferases	AT5G09870.1 | cellulose synthase 5 | Chr5:3073356-3077974 FORWARD LENGTH=1069 | 201606	CESA5 (RSG00700)	212.644	39.002	14.9267	157.967	11.1495	60.6707	59.1754	196.179	205.979	235.773	46.2421	38.3689	32.3948	13.8089	12.9169	18.0543	174.508	166.993	132.398	12.1567	12.1914	9.10038	64.8292	60.5264	56.6566	53.9776	50.1024	73.4461
cellulose synthase A catalytic subunit 5 [UDP-forming] isoform X2 [Brassica napus]	IPR005150(Pfam);Cellulose synthase	AT5G09870.1 | cellulose synthase 5 | Chr5:3073356-3077974 FORWARD LENGTH=1069 | 201606	CESA5 (RSG44655)	6.82603	0.00741013	7.32296	0	0.508005	9.94415	0.00824842	3.93673	7.50702	9.03433	0.0222304	0	0	7.18345	7.61387	7.17157	0	0	0	0.968493	0.326224	0.2293	11.0579	9.12687	9.64772	0	0	0.0247453
PREDICTED: cellulose synthase A catalytic subunit 6 [UDP-forming]-like [Raphanus sativus]	IPR027934(Pfam);Cellulose synthase, RING-type zinc finger| IPR005150(Pfam);Cellulose synthase| IPR029044(SUPERFAMILY);Nucleotide-diphospho-sugar transferases| IPR001841(ProSiteProfiles);Zinc finger, RING-type	AT5G64740.1 | cellulose synthase 6 | Chr5:25881555-25886333 FORWARD LENGTH=1084 | 201606	CESA6 (RSG09397)	549.969	617.429	219.44	372.598	234.571	327.638	373.663	515.839	550.975	583.094	652.29	609.622	590.375	228.689	213.687	215.942	386.12	395.624	336.051	232.246	228.158	243.31	341.971	342.656	298.286	359.263	293.34	468.386
PREDICTED: cellulose synthase A catalytic subunit 6 [UDP-forming] [Raphanus sativus]	IPR029044(SUPERFAMILY);Nucleotide-diphospho-sugar transferases| IPR027934(Pfam);Cellulose synthase, RING-type zinc finger| IPR001841(ProSiteProfiles);Zinc finger, RING-type| IPR005150(Pfam);Cellulose synthase	AT5G09870.1 | cellulose synthase 5 | Chr5:3073356-3077974 FORWARD LENGTH=1069 | 201606	CESA6 (RSG17940)	200.229	162.148	79.5984	238.217	85.9828	99.0723	72.0606	195.047	189.803	215.838	180.729	117.65	188.066	86.5949	67.1348	85.0656	248.104	246.458	220.087	88.6964	82.4556	86.7964	93.5701	102.109	101.538	66.7003	66.309	83.1725
PREDICTED: cellulose synthase A catalytic subunit 6 [UDP-forming] [Raphanus sativus]	IPR029044(SUPERFAMILY);Nucleotide-diphospho-sugar transferases| IPR001841(ProSiteProfiles);Zinc finger, RING-type| IPR005150(Pfam);Cellulose synthase| IPR027934(Pfam);Cellulose synthase, RING-type zinc finger	AT5G64740.1 | cellulose synthase 6 | Chr5:25881555-25886333 FORWARD LENGTH=1084 | 201606	CESA6 (RSG39758)	119.232	127.517	70.6776	98.5611	70.6568	60.7231	89.9902	119.056	124.849	113.791	130.53	121.255	130.765	71.7986	70.0683	70.1658	111.54	101.349	82.7945	70.2281	71.0264	70.716	62.1516	64.1403	55.8774	92.0259	74.0832	103.862
PREDICTED: cellulose synthase A catalytic subunit 7 [UDP-forming] [Raphanus sativus]	IPR027934(Pfam);Cellulose synthase, RING-type zinc finger| IPR029044(SUPERFAMILY);Nucleotide-diphospho-sugar transferases| IPR001810(SMART);F-box domain| IPR036047(SUPERFAMILY);F-box-like domain superfamily| IPR017451(TIGRFAM);F-box associated interaction domain| IPR013187(Pfam);F-box associated domain, type 3| IPR005150(Pfam);Cellulose synthase| IPR001841(ProSiteProfiles);Zinc finger, RING-type	AT5G17420.1 | Cellulose synthase family protein | Chr5:5736859-5741407 REVERSE LENGTH=1026 | 201606	CESA7 (RSG03163)	2.431	0.466831	0.757424	1.60647	0.250009	0.773008	0.653519	1.94526	2.44578	2.90196	0.529972	0.506481	0.364041	0.619765	0.797113	0.855394	1.45999	1.7934	1.56602	0.203625	0.26089	0.285511	0.717055	0.797935	0.804034	0.746391	0.492726	0.721439
cellulose synthase A catalytic subunit 7 [UDP-forming]-like isoform X1 [Brassica napus]	IPR005150(Pfam);Cellulose synthase| IPR029044(SUPERFAMILY);Nucleotide-diphospho-sugar transferases| IPR027934(Pfam);Cellulose synthase, RING-type zinc finger| IPR001841(ProSiteProfiles);Zinc finger, RING-type	AT5G17420.1 | Cellulose synthase family protein | Chr5:5736859-5741407 REVERSE LENGTH=1026 | 201606	CESA7 (RSG45351)	0.42107	0.0948928	0.0367841	0.395089	0	0.395117	0.0519337	0.212918	0.446516	0.603776	0.156688	0.0758372	0.0521538	0	0.0509641	0.0593881	0.555329	0.397513	0.232424	0	0	0	0.323593	0.12377	0.73799	0.0423023	0.0941197	0.0193792
PREDICTED: cellulose synthase A catalytic subunit 8 [UDP-forming] [Raphanus sativus]	IPR029044(SUPERFAMILY);Nucleotide-diphospho-sugar transferases| IPR027934(Pfam);Cellulose synthase, RING-type zinc finger| IPR005150(Pfam);Cellulose synthase	AT4G18780.1 | cellulose synthase family protein | Chr4:10312846-10316719 REVERSE LENGTH=985 | 201606	CESA8 (RSG02566)	6.46364	2.09146	2.82165	5.93236	1.12248	7.06746	5.02162	4.06479	6.12829	9.19783	2.17489	2.43819	1.66129	2.5548	3.36469	2.54546	7.00471	6.5839	4.20846	1.14208	1.03658	1.18877	5.85717	6.92145	8.42376	4.61834	4.65286	5.79367
